# Supplementary material for: Place fields of single spikes in hippocampus involve Kcnq3 channel-dependent entrainment of complex spike bursts
Source: Nat Commun. 2021 Aug 10;12:4801. doi: 10.1038/s41467-021-24805-2 (PMC8355348; doi:10.1038/s41467-021-24805-2)
Supplement: Supplementary file 4 — Source Data [file 41467_2021_24805_MOESM4_ESM.xlsx]

## Sheet: 1b
	tail current(pA)
	WT Cellls	WT	KO cells	KO
	1	29.6267	1	11.6713
	2	57.3258	2	12.6397
	3	51.4135	3	8.96595
	4	34.9819	4	37.2611
	5	31.5403	5	30.4994
	6	32.6291	6	18.1404
	7	36.2255	7	20.7292
	8	17.3125	8	18.689
	9	27.3567	9	12.1358
	10	10.8455	10	24.6124
	Mean	32.9258	11	13.5368
	SEM	4.38114	12	3.22308
			13	12.0819
			14	9.78187
			Mean	16.712
			SEM	2.43745

## Sheet: 1d
	N of AP
	WT
		file name
	pA WT cells	11	12	13	14	15	16	17	18	19	20	21			Mean	SEM
	25	0	0	0	0	0	0	0	0	0	0	0			0	0
	50	0	0	0	0	3	0	6	0	0	0	0			0.81818	0.58493
	75	5	3	5	0	7	4	13	2	2	0	7			4.36364	1.13035
	100	8	8	10	1	10	10	18	10	10	3	14			9.27273	1.38886
	125	10	12	15	10	13	14	21	17	15	8	19			14	1.19848
	150	13	17	18	15	15	19	24	21	20	11	23			17.8182	1.23449
	175	14	21	21	17	17	23	26	24	25	14	26			20.7273	1.3757
	200	18	24	23	22	18	26	29	29	26	17	27			23.5454	1.31677
	225	18	27	25	26	21	28	31	32	29	20	30			26.0909	1.40424
	250	21	28	27	30	23	31	32	34	33	22	31			28.3636	1.37691
	pA KO cells	15	16	17	18	19	20	21	22	23	24	25	26		Mean	SEM
	25	0	0	0	0	0	2	0	0	0	0	0	0		0.16667	0.16667
	50	7	0	2	3	0	11	8	0	0	1	8	7		3.91667	1.1577
	75	17	0	10	8	0	16	16	3	5	9	14	13		9.25	1.78005
	100	24	0	15	13	2	23	23	10	11	17	20	19		14.75	2.29005
	125	30	0	20	16	8	25	28	13	13	24	24	24		18.75	2.57648
	150	34	2	25	21	14	29	33	18	19	29	26	27		23.0833	2.59504
	175	39	6	27	24	18	32	36	22	22	33	30	29		26.5	2.57758
	200	42	10	31	26	23	36	39	25	25	36	30	32		29.5833	2.48468
	225	48	13	33	29	26	38	41	27	27	40	31	34		32.25	2.60862
	250	50	17	35	31	30	40	45	29	31	42	32	36		34.8333	2.50101

## Sheet: 1e
	WT	Final fq (Hz)
	pA WT cells	11	12	13	14	15	16	17	18	19	20	21		Mean	SEM
	50	--	--	--	--	2.69251	--	6.28536	--	--	--	--		4.48894	1.79642
	75	5.0839	2.23663	5.44356	--	5.45261	4.30846	9.63421	--	--	--	7.01274		5.59602	0.8669
	100	7.18373	6.01321	6.43087	--	7.83091	7.37476	14.2451	8.74884	8.47458	4.91646	11.0621		8.22806	0.85406
	125	8.78698	9.6706	13.3333	9.84238	11.0986	9.87196	15.5039	12.7224	12.3006	6.50208	13.8498		11.2257	0.78316
	150	9.96032	11.6544	14.9028	14.4927	10.7871	15.6022	17.1513	16.3391	17.1237	9.90099	16.1027		14.0016	0.86419
	175	11.8486	13.0214	18.2492	13.3333	15.3606	16.6949	19.4529	18.5185	20.0407	12.7872	17.4221		16.0663	0.88449
	200	14.2254	16.9806	16.2066	18.3855	14.6655	19.8389	20.2854	22.0765	22.031	14.5125	19.4943		18.0638	0.88211
	225	12.1812	14.7059	16.6104	21.6509	19.3063	22.7273	23.3067	25.2467	24.625	15.1947	20.5788		19.6485	1.32534
	250	14.1844	13.6054	20.2853	24.2147	18.6535	23.59	22.7757	27.2573	29.7672	18.8679	22.2222		21.4021	1.50037
	pA KO cells	15	16	17	18	19	20	21	22	23	24	25	26	Mean	SEM
	50	7.75793		--	3.2819		9.58783	9.27654			--	6.85868	6.71141	7.24572	0.93129
	75	13.0886		8.21013	6.78434		15.748	16.892	3.63636	5.49451	7.36372	10.5263	11.4814	9.92254	1.38957
	100	23.7543		11.7782	10.8108	--	20.7892	21.0094	7.11229	8.74883	13.4772	14.2452	16	14.7726	1.76024
	125	25.641		16.3662	12.4223	8.20355	22.8816	26.8119	9.70874	10.3093	19.0137	17.7925	19.7257	17.1706	1.93998
	150	32.4624	--	21.0526	17.2716	9.76502	25.1868	30.7693	13.3863	15.0606	24.4509	19.7257	20.7489	20.8982	2.11318
	175	36.2402	5.52486	23.4732	20.3239	14.0644	28.3311	34.3625	16.4758	16.8067	28.4888	21.1395	23.6993	22.4108	2.51703
	200	42.1888	7.87402	24.7488	21.143	16.9762	30.0187	36.6346	19.0816	17.5439	30.7695	22.8244	24.8735	24.5564	2.68966
	225	42.0223	10.4269	28.4192	23.2557	20.3691	33.8983	37.1874	18.6916	19.7287	34.2431	23.2054	25.0002	26.3707	2.61076
	250	44.4444	12.0914	29.7674	24.9415	27.0957	33.1088	43.4783	22.5272	21.3689	35.2035	22.1224	25.974	28.5103	2.70215

## Sheet: 1g
	Probability of bursts
	WT								KO
	WT cells Burst length (number of spikes)	1	2	3	4	5	6		KO cells Burst length (number of spikes)	1	2	3	4	5	6
	1	0.680982	0.248466	0.0460123	0.0122699	0.00920245	0.00306748		1	0.432361	0.275862	0.164456	0.0875332	0.0265252	0.0132626
	2	0.62069	0.298851	0.045977	0.0229885	0.00574713	0.00574713		2	0.564356	0.267327	0.128713	0.039604	0	0
	3	0.61204	0.264214	0.100334	0.0200669	0.00334448	0		3	0.340452	0.326633	0.190955	0.0992462	0.0339196	0.00879397
	4	0.749035	0.204633	0.046332	0	0	0		4	0.589552	0.271144	0.131841	0.00746269	0	0
	5	0.596154	0.240385	0.115385	0.0442308	0.00192308	0.00192308		5	0.53012	0.271084	0.180723	0.0180723	0	0
	6	0.634921	0.291667	0.0595238	0.0138889	0	0		6	0.399306	0.333333	0.144097	0.0850694	0.0243056	0.0138889
	7	0.887417	0.112583	0	0	0	0		7	0.522843	0.314721	0.114213	0.0329949	0.0101523	0.00507614
	8	0.744966	0.190157	0.0536913	0.00894855	0.00223714	0		8	0.762857	0.165714	0.06	0.00857143	0.00285714	0
	9	0.768595	0.181818	0.035124	0.0123967	0.00206612	0		9	0.644737	0.276316	0.0526316	0.0263158	0	0
	10	0.761349	0.199741	0.0337224	0.00389105	0.00129702	0		10	0.587734	0.270869	0.0988075	0.0374787	0.00340716	0.00170358
	11	0.752212	0.20649	0.0265487	0.0117994	0.00294985	0		11	0.337662	0.295455	0.175325	0.116883	0.0714286	0.00324675
	12	0.675841	0.24159	0.0611621	0.0183486	0.0030581	0		12	0.564179	0.229851	0.152239	0.0447761	0.00597015	0.00298507
	13	0.79646	0.168142	0.0324484	0.00294985	0	0		13	0.581448	0.319005	0.0803167	0.0180995	0.00113122	0
	14	0.708861	0.21519	0.0126582	0.0379747	0.0126582	0.0126582		14	0.617318	0.27933	0.075419	0.0195531	0.00837989	0
	15	0.690346	0.23133	0.0528233	0.0182149	0.00364299	0.00364299		15	0.515385	0.276923	0.123077	0.0730769	0.00769231	0.00384615
	16	0.60177	0.29646	0.0884956	0.00442478	0.00884956	0		16	0.541126	0.268398	0.134199	0.038961	0.017316	0
	17	0.704142	0.218935	0.0532544	0.0177515	0.00591716	0		17	0.80744	0.159737	0.0284464	0.00437637	0	0
	18	0.897368	0.0894737	0.0131579	0	0	0		18	0.577586	0.306034	0.0689655	0.0431034	0.00431034	0
	19	0.838983	0.144068	0.0169492	0	0	0		19	0.699507	0.20197	0.0788177	0.0197044	0	0
	20	0.872727	0.111688	0.0155844	0	0	0		20	0.610687	0.279389	0.0870229	0.021374	0.00152672	0
	21	0.756098	0.211382	0.0162602	0.00813008	0.00813008	0		21	0.320875	0.265269	0.221513	0.113036	0.0583409	0.0209663
	22	0.649606	0.291339	0.0511811	0.00393701	0	0.00393701		22	0.591371	0.286802	0.0939086	0.0203046	0.00761421	0
	23	0.711462	0.211462	0.0632411	0.013834	0	0		23	0.717647	0.229412	0.0411765	0.00588235	0.00588235	0
	24	0.608108	0.317568	0.0540541	0.0202703	0	0		24	0.768116	0.202899	0.0289855	0	0	0
	25	0.691667	0.277778	0.0277778	0.00277778	0	0		25	0.309524	0.285714	0.238095	0.15873	0.00793651	0
	26	0.772727	0.181818	0.0369318	0.00852273	0	0		26	0.48125	0.35	0.1625	0.00625	0	0
	27	0.744868	0.190616	0.0381232	0.0175953	0.00879765	0		27	0.585987	0.29087	0.0997877	0.0233546	0	0
	28	0.864162	0.121387	0.00867052	0.00578035	0	0		28	0.454545	0.327273	0.0909091	0.0363636	0.0727273	0.0181818
	29	0.757339	0.189824	0.0313112	0.0156556	0.00391389	0.00195695		29	0.546263	0.286477	0.115658	0.0320285	0.0142349	0.00533808
	30	0.932836	0.0597015	0.00746269	0	0	0		30	0.563492	0.242063	0.146825	0.0357143	0.00396825	0.00793651
	31	0.951807	0.0481928	0	0	0	0		31	0.657074	0.278177	0.0551559	0.00719424	0.00239808	0
	32	0.950413	0.0413223	0.00826446	0	0	0		32	0.64878	0.262195	0.0768293	0.00853659	0.00365854	0
	33	0.824503	0.145695	0.0231788	0.00662252	0	0		33	0.547074	0.292621	0.109415	0.0390161	0.0101781	0.00169635
	34	0.55814	0.261351	0.116279	0.0498339	0.0143965	0		34	0.617105	0.252632	0.0907895	0.025	0.0144737	0
	35	0.795349	0.153488	0.0418605	0.00465116	0.00465116	0		35	0.6234	0.295247	0.0639854	0.0137112	0.00365631	0
	36	0.688172	0.204301	0.0967742	0.00537634	0.00537634	0		36	0.506977	0.316279	0.130233	0.0465116	0	0
	37	0.791457	0.158291	0.0452261	0.00502513	0	0		37	0.723214	0.25	0.0267857	0	0	0
	38	0.740437	0.191257	0.0464481	0.0191257	0.00273224	0		38	0.757143	0.204762	0.0238095	0.0142857	0	0
	39	0.755906	0.188976	0.0374016	0.0137795	0.00393701	0		39	0.758427	0.202247	0.0337079	0	0.00561798	0
	40	0.838323	0.131737	0.0299401	0	0	0		40	0.577889	0.211055	0.0904523	0.0603015	0.0552764	0.00502513
	41	0.654945	0.243956	0.0791209	0.0153846	0.00659341	0		41	0.641618	0.260116	0.0520231	0.0462428	0	0
	42	0.699552	0.215247	0.0538117	0.0224215	0.00896861	0		42	0.508021	0.299465	0.125668	0.0508021	0.013369	0.0026738
	43	0.848485	0.143939	0.00757576	0	0	0		43	0.693023	0.265116	0.0325581	0.00930233	0	0
	44	0.751894	0.189394	0.0454545	0.0113636	0.00189394	0		44	0.363636	0.272727	0.136364	0.159091	0.0227273	0.0454545
	45	0.882629	0.103286	0.00938967	0.00469484	0	0		45	0.57438	0.297521	0.0867769	0.0330579	0.00826446	0
	46	0.729412	0.182353	0.0705882	0.0176471	0	0		46	0.581967	0.245902	0.131148	0.0327869	0.00819672	0
	47	0.684411	0.21673	0.0703422	0.0190114	0.00760456	0.00190114		47	0.540816	0.234694	0.132653	0.0612245	0.0306122	0
	48	0.753219	0.197425	0.0321888	0.0128755	0.00429185	0		48	0.747967	0.203252	0.0243902	0.0243902	0	0
	49	0.732704	0.238994	0.0251572	0.00314465	0	0		49	0.793333	0.166667	0.04	0	0	0
	50	0.786783	0.173317	0.032419	0.0074813	0	0		50	0.533958	0.36534	0.0819672	0.0187354	0	0
	51	0.881459	0.103343	0.0151976	0	0	0		51	0.323232	0.286195	0.265993	0.114478	0.00673401	0.003367
	52	0.646421	0.266811	0.0607375	0.021692	0.00433839	0		52	0.631579	0.203008	0.116541	0.0338346	0.0112782	0.0037594
	53	0.84	0.12	0.03	0	0.01	0		53	0.67033	0.29304	0.03663	0	0	0
	54	0.695522	0.247761	0.0447761	0.0119403	0	0		54	0.532895	0.282895	0.105263	0.0526316	0.0263158	0
	55	0.760204	0.187075	0.0408163	0.0085034	0.00340136	0		55	0.602564	0.269231	0.0769231	0.0512821	0	0
	56	0.665574	0.252459	0.0655738	0.0131148	0.00327869	0		56	0.609231	0.273846	0.0953846	0.0215385	0	0
	57	0.750929	0.189591	0.0446097	0.0111524	0.00371747	0		57	0.865979	0.116838	0.0171821	0	0	0
	58	0.832776	0.143813	0.0200669	0.00334448	0	0		58	0.810127	0.135021	0.0421941	0.00843882	0.00421941	0
	59	0.8625	0.1375	0	0	0	0		59	0.478261	0.304348	0.101449	0.101449	0	0.0144928
	60	0.891892	0.101351	0.00675676	0	0	0		60	0.674699	0.277108	0.0481928	0	0	0
	61	0.843137	0.0980392	0.0392157	0.0196078	0	0		61	0.565341	0.272727	0.107955	0.0284091	0.0170455	0.00852273
	62	0.823529	0.117647	0.0392157	0	0.0196078	0		62	0.702703	0.213759	0.0638821	0.00982801	0.00982801	0
	63	0.967742	0.0322581	0	0	0	0		63	0.448485	0.315152	0.20303	0.030303	0.0030303	0
	64	0.953488	0.0465116	0	0	0	0		64	0.401709	0.363248	0.200855	0.034188	0	0
	65	0.987342	0.0126582	0	0	0	0		65	0.701493	0.201493	0.0746269	0.0223881	0	0
	66	0.741488	0.197982	0.0504414	0.00882724	0.00126103	0		66	0.772334	0.213256	0.0144092	0	0	0
	67	0.690832	0.249467	0.0469083	0.0127932	0	0		67	0.669065	0.273381	0.057554	0	0	0
	68	0.824092	0.147228	0.0191205	0.00764818	0.00191205	0		68	0.468858	0.318339	0.129758	0.0467128	0.0311419	0.00519031
	69	0.758282	0.202454	0.0319018	0.00613497	0.00122699	0		69	0.689394	0.253788	0.0416667	0.0151515	0	0
	70	0.952381	0.047619	0	0	0	0		70	0.431193	0.270642	0.224771	0.0642202	0.00917431	0
	71	0.885246	0.10929	0.00546448	0	0	0		71	0.461538	0.305128	0.165385	0.0538462	0.0128205	0.00128205
	72	0.85078	0.140312	0.00668151	0.00222717	0	0		72	0.522634	0.246914	0.135802	0.0617284	0.0329218	0
	73	0.663518	0.270366	0.0602125	0.00472255	0.00118064	0		73	0.561594	0.29529	0.115942	0.0217391	0.00543478	0
	74	0.79771	0.167939	0.0305344	0.00381679	0	0		74	0.802395	0.197605	0	0	0	0
	75	0.977273	0.0227273	0	0	0	0		75	0.662338	0.227273	0.0876623	0.012987	0.00649351	0.00324675
	76	0.909091	0.0818182	0.00909091	0	0	0		76	0.552493	0.321522	0.0958005	0.0262467	0.00393701	0
	77	0.897436	0.0897436	0.0128205	0	0	0		77	0.58427	0.258427	0.11985	0.0299625	0.00374532	0.00374532
	78	0.923077	0.0576923	0.0192308	0	0	0		78	0.587137	0.259336	0.0995851	0.0394191	0.0145228	0
	79	0.8375	0.133333	0.025	0.00416667	0	0		79	0.723039	0.20098	0.0661765	0.00980392	0	0
	80	0.798387	0.185484	0.016129	0	0	0		80	0.657534	0.232877	0.0856164	0.0239726	0	0
	81	0.830721	0.134796	0.0250784	0.00940439	0	0		81	0.547771	0.312102	0.101911	0.0254777	0.0127389	0
	82	0.722222	0.20202	0.0530303	0.020202	0.00252525	0		82	0.495951	0.299595	0.157895	0.0445344	0.00202429	0
	83	0.906667	0.0733333	0.02	0	0	0		83	0.848214	0.133929	0.0178571	0	0	0
	84	0.846154	0.134615	0.00961538	0.00961538	0	0		84	0.571429	0.271889	0.101382	0.0368664	0.0138249	0.00460829
	85	0.850467	0.130841	0.0186916	0	0	0		85	0.537344	0.317427	0.109959	0.026971	0.00829876	0
	86	0.960177	0.039823	0	0	0	0		86	0.881068	0.101942	0.0145631	0.00242718	0	0
	87	0.635179	0.29316	0.0553746	0.00977199	0.00651466	0		87	0.552381	0.273016	0.12381	0.0222222	0.0222222	0.00634921
	88	0.934783	0.0652174	0	0	0	0		88	0.725352	0.239437	0.0352113	0	0	0
	89	0.859375	0.125	0.015625	0	0	0		89	0.401747	0.257642	0.218341	0.0917031	0.0305677	0
	90	0.79646	0.190265	0.00884956	0	0.00442478	0		90	0.486301	0.304795	0.157534	0.0308219	0.0205479	0
	91	0.714286	0.220408	0.0530612	0.00816327	0.00408163	0		91	0.75	0.19	0.05	0.005	0.005	0
	92	0.801724	0.189655	0.00862069	0	0	0		92	0.658416	0.237624	0.0792079	0.019802	0.0049505	0
	93	0.90625	0.09375	0	0	0	0		93	0.555294	0.270588	0.103529	0.0447059	0.0235294	0.00235294
	94	0.78744	0.154589	0.0483092	0.00483092	0.00483092	0		94	0.752	0.22	0.024	0.004	0	0
	95	0.660448	0.268657	0.0447761	0.0223881	0.00373134	0		95	0.52381	0.232143	0.154762	0.077381	0.0119048	0
	96	0.762712	0.175141	0.0621469	0	0	0		96	0.756329	0.208861	0.0316456	0.00316456	0	0
	97	0.875	0.125	0	0	0	0		97	0.527027	0.243243	0.13964	0.0720721	0.0135135	0.0045045
	98	0.874172	0.10596	0.0198675	0	0	0		98	0.468927	0.258004	0.120527	0.0753296	0.0527307	0.0244821
	99	0.692308	0.230769	0.0769231	0	0	0		99	0.507812	0.195312	0.164062	0.117188	0.015625	0
	100	0.755814	0.186047	0.0465116	0.0116279	0	0		100	0.636923	0.276923	0.0707692	0.0153846	0	0
	101	0.83	0.16	0.01	0	0	0		101	0.600917	0.275229	0.087156	0.0321101	0.00458716	0
	102	0.725806	0.209677	0.0645161	0	0	0		102	0.779762	0.190476	0.0238095	0.00595238	0	0
	103	0.519912	0.292035	0.115044	0.0486726	0.0221239	0.00221239		103	0.402286	0.363429	0.179429	0.0422857	0.0114286	0.00114286
	104	0.865672	0.134328	0	0	0	0		104	0.367542	0.281623	0.174224	0.107399	0.0477327	0.0214797
	105	0.928571	0.0625	0.00892857	0	0	0		105	0.505263	0.221053	0.157895	0.0842105	0.0315789	0
	106	0.698925	0.247312	0.0430108	0.0107527	0	0		106	0.575269	0.236559	0.129032	0.0591398	0	0
	107	0.953488	0.0232558	0	0.0232558	0	0		107	0.453333	0.337778	0.128889	0.0666667	0.0133333	0
	108	0.553957	0.316547	0.0935252	0.028777	0.00719424	0		108	0.518764	0.278146	0.116998	0.0485651	0.0331126	0.00441501
	109	0.785714	0.190476	0	0.0238095	0	0		109	0.638462	0.238462	0.0538462	0.0538462	0.0153846	0
	110	0.508475	0.225989	0.0734463	0.112994	0.039548	0.039548		110	0.492754	0.188406	0.188406	0.115942	0.0144928	0
	111	0.701299	0.246753	0.025974	0.025974	0	0		111	0.571429	0.26601	0.0935961	0.0541872	0.00985222	0.00492611
	112	0.804233	0.15873	0.031746	0.00529101	0	0		112	0.462025	0.221519	0.183544	0.0886076	0.0379747	0.00632911
	113	0.781818	0.181818	0.0181818	0	0.0181818	0		113	0.452381	0.357143	0.107143	0.0833333	0	0
	114	0.776119	0.164179	0.0597015	0	0	0		114	0.761905	0.18254	0.0396825	0.00793651	0.00793651	0
	115	1	0	0	0	0	0		115	0.592308	0.246154	0.115385	0.0307692	0.00769231	0.00769231
	116	0.672131	0.213115	0.0327869	0.0655738	0.0163934	0		116	0.487889	0.269896	0.145329	0.0761246	0.0207612	0
	117	0.790123	0.111111	0.0740741	0.0123457	0.0123457	0		117	0.330601	0.311475	0.180328	0.112022	0.0491803	0.0163934
	118	0.814286	0.161905	0.0238095	0	0	0		118	0.618497	0.271676	0.0809249	0.0289017	0	0
	119	0.965116	0.0232558	0	0.0116279	0	0		119	0.56701	0.185567	0.164948	0.0412371	0.0206186	0.0206186
	120	0.655325	0.263314	0.0636095	0.0162722	0.00147929	0		120	0.827957	0.150538	0.0215054	0	0	0
	121	0.830882	0.154412	0.0147059	0	0	0		121	0.769006	0.192982	0.0350877	0.00292398	0	0
	122	0.483163	0.349927	0.133236	0.0175695	0.0102489	0.00585652		122	0.627494	0.268293	0.0687361	0.0243902	0.00665188	0.00443459
	123	0.640669	0.260446	0.0779944	0.0167131	0.00417827	0		123	0.535714	0.183673	0.122449	0.107143	0.0408163	0.0102041
	124	0.530973	0.353982	0.0766962	0.0235988	0.0147493	0		124	0.691358	0.197531	0.0493827	0.037037	0.0246914	0
	125	0.726415	0.169811	0.0943396	0.00943396	0	0		125	0.468493	0.257534	0.139726	0.0986301	0.030137	0.00547945
	126	0.749186	0.211726	0.0162866	0.0162866	0.00651466	0		126	0.567901	0.246914	0.115226	0.0411523	0.0246914	0.00411523
	127	0.730892	0.179936	0.0684713	0.0191083	0	0.00159236		127	0.778656	0.201581	0.0197628	0	0	0
	128	0.846906	0.143322	0	0.00977199	0	0		128	0.358491	0.415094	0.174528	0.0518868	0	0
	129	0.809877	0.138272	0.0395062	0.00987654	0.00246914	0		129	0.567742	0.303226	0.0935484	0.0322581	0.00322581	0
	130	0.742268	0.206186	0.0515464	0	0	0		130	0.56	0.306667	0.0666667	0.0533333	0.0133333	0
	131	0.64	0.301333	0.04	0.016	0	0.00266667		131	0.652174	0.228261	0.0652174	0.0434783	0.0108696	0
	132	0.705368	0.23221	0.0362047	0.0187266	0.0062422	0.00124844		132	0.582386	0.286932	0.0994318	0.0227273	0.00852273	0
	133	0.923077	0.0721154	0.00480769	0	0	0		133	0.534653	0.247525	0.138614	0.029703	0.039604	0.00990099
	134	0.909091	0.0681818	0.0227273	0	0	0		134	0.553571	0.321429	0.107143	0.0178571	0	0
	135	0.692668	0.210608	0.0608424	0.0202808	0.0124805	0.00312012		135	0.570312	0.257812	0.117188	0.0546875	0	0
	136	0.727273	0.224599	0.0481283	0	0	0		136	0.785714	0.175325	0.025974	0.012987	0	0
	137	0.682198	0.255675	0.0477897	0.0083632	0.00597372	0		137	0.382166	0.302548	0.171975	0.089172	0.0382166	0.0159236
	138	0.784173	0.136691	0.0503597	0.028777	0	0		138	0.558719	0.281139	0.0960854	0.0391459	0.0177936	0.00711744
	139	0.619512	0.297561	0.0585366	0.0195122	0.00487805	0		139	0.286517	0.38764	0.123596	0.123596	0.0505618	0.0280899
	140	0.759398	0.240602	0	0	0	0		140	0.597744	0.24812	0.112782	0.0338346	0.0075188	0
	141	0.654321	0.277778	0.0509259	0.0138889	0.00308642	0		141	0.57561	0.234146	0.121951	0.0585366	0.0097561	0
	142	1	0	0	0	0	0		142	0.367454	0.272966	0.186352	0.0971129	0.0551181	0.0209974
	143	0.796569	0.151961	0.0392157	0.0122549	0	0		143	0.617021	0.265957	0.0851064	0.0319149	0	0
	144	0.703163	0.20438	0.0656934	0.0218978	0.00243309	0.00243309		144	0.570423	0.295775	0.0915493	0.0352113	0.00704225	0
	145	0.73743	0.212291	0.0446927	0.00558659	0	0		145	0.410959	0.292237	0.223744	0.0639269	0.00913242	0
	146	0.698039	0.203922	0.0745098	0.0117647	0.00784314	0.00392157		146	0.802432	0.18845	0.00911854	0	0	0
	147	0.646377	0.242029	0.0695652	0.0318841	0.00869565	0.00144928		147	0.596154	0.192308	0.173077	0.0192308	0.0192308	0
	148	0.735632	0.214559	0.0344828	0.0114943	0.00383142	0		148	0.30719	0.281046	0.20915	0.130719	0.0588235	0.0130719
	149	0.676543	0.224691	0.0716049	0.017284	0.00740741	0.00246914		149	0.540682	0.270341	0.133858	0.0472441	0.00787402	0
	150	0.67019	0.232558	0.0739958	0.0190275	0.00422833	0		150	0.660606	0.212121	0.0848485	0.0363636	0.00606061	0
	151	0.595486	0.263889	0.0920139	0.0329861	0.015625	0		151	0.666667	0.254902	0	0.0392157	0.0196078	0.0196078
	152	0.732484	0.203822	0.0509554	0.0127389	0	0		152	0.628571	0.234286	0.114286	0.0228571	0	0
	153	0.616438	0.223744	0.0913242	0.0319635	0.00913242	0.0273973		153	0.404255	0.239362	0.16844	0.0797872	0.0585106	0.0496454
	154	0.749004	0.187251	0.0318725	0.0159363	0.0159363	0		154	0.736111	0.226852	0.0324074	0.00462963	0	0
	155	0.747449	0.186224	0.0433673	0.0178571	0.00510204	0		155	0.84	0.12	0.0285714	0.0114286	0	0
	156	0.470886	0.389873	0.0886076	0.0417722	0.00886076	0		156	0.424084	0.225131	0.141361	0.0994764	0.0837696	0.026178
	157	0.289389	0.392283	0.18328	0.104502	0.0273312	0.00321543		157	0.639935	0.235679	0.0981997	0.0229133	0.00327332	0
	158	0.857143	0.142857	0	0	0	0		158	0.647059	0.191176	0.117647	0.0441176	0	0
	159	0.605263	0.25	0.105263	0.0131579	0.0263158	0		159	0.685714	0.219048	0.0761905	0.00952381	0.00952381	0
	160	0.60443	0.259494	0.0696203	0.0443038	0.0189873	0.00316456		160	0.646259	0.234694	0.0714286	0.0170068	0.0204082	0.0102041
	161	0.896739	0.0869565	0.0163043	0	0	0		161	0.821429	0.15	0.0285714	0	0	0
	162	0.535354	0.30303	0.121212	0.030303	0.010101	0		162	0.586466	0.24812	0.0902256	0.0526316	0.0225564	0
	163	0.745308	0.187668	0.0509383	0.0160858	0	0		163	0.354167	0.348214	0.232143	0.0565476	0.00892857	0
	164	0.56875	0.2875	0.0875	0.0375	0.01875	0		164	0.514706	0.235294	0.147059	0.102941	0	0
	165	0.666667	0.251029	0.0576132	0.0164609	0.00411523	0.00411523		165	0.703057	0.235808	0.0567686	0.00436681	0	0
	166	0.664634	0.22561	0.0731707	0.0304878	0.00609756	0		166	0.69697	0.234848	0.0568182	0.0113636	0	0
	167	0.746032	0.111111	0.111111	0	0.015873	0.015873		167	0.627027	0.259459	0.0756757	0.027027	0.0108108	0
	168	0.746154	0.153846	0.0692308	0.0230769	0.00769231	0		168	0.804762	0.161905	0.0333333	0	0	0
	169	0.647059	0.218137	0.0894608	0.0343137	0.00980392	0.00122549		169	0.582857	0.291429	0.0685714	0.0342857	0.0171429	0.00571429
	170	0.705714	0.224286	0.05	0.02	0	0		170	0.592428	0.305122	0.0690423	0.0244989	0.00668151	0.00222717
	171	0.874016	0.0866142	0.0393701	0	0	0		171	0.825503	0.163311	0.00894855	0	0.00223714	0
	172	0.821429	0.15	0.0214286	0.00714286	0	0		172	0.585938	0.289062	0.09375	0.015625	0.0078125	0.0078125
	173	0.765957	0.234043	0	0	0	0		173	0.566667	0.3	0.0666667	0.0555556	0.0111111	0
	174	0.788043	0.146739	0.0543478	0.0108696	0	0		174	0.423077	0.307692	0.145299	0.0598291	0.0470085	0.017094
	175	0.783333	0.166667	0.05	0	0	0		175	0.60084	0.264706	0.10084	0.0336134	0	0
	176	0.669421	0.21281	0.0826446	0.0206612	0.0103306	0.00413223		176	0.484127	0.238095	0.150794	0.103175	0.0238095	0
	177	0.753456	0.186636	0.0483871	0.00921659	0	0.00230415		177	0.5131	0.286026	0.124454	0.0524017	0.010917	0.0131004
	178	0.768702	0.171756	0.0450382	0.0114504	0.00229008	0.000763359		178	0.510101	0.272727	0.106061	0.0606061	0.0454545	0.00505051
	179	0.727723	0.178218	0.0792079	0.0148515	0	0		179	0.377119	0.309322	0.245763	0.0677966	0	0
	180	0.762136	0.213592	0.0242718	0	0	0		180	0.56383	0.265957	0.131915	0.0340426	0.00212766	0.00212766
	181	0.636833	0.283993	0.0619621	0.010327	0.00516351	0.00172117		181	0.765854	0.2	0.0341463	0	0	0
	182	0.853448	0.122845	0.0193966	0.00215517	0.00215517	0		182	0.729032	0.219355	0.0451613	0.00645161	0	0
	183	0.611465	0.292994	0.0764331	0.0191083	0	0		183	0.55819	0.301724	0.0948276	0.0387931	0.00215517	0.00431034
	184	0.743719	0.213568	0.0301508	0.00753769	0	0.00502513		184	0.616601	0.268775	0.0592885	0.0355731	0.0197628	0
	185	0.616162	0.237374	0.0808081	0.0555556	0.010101	0		185	0.599119	0.277533	0.0792952	0.0352423	0.00881057	0
	186	0.892857	0.107143	0	0	0	0		186	0.799479	0.171875	0.0286458	0	0	0
	187	0.84466	0.135922	0.0194175	0	0	0		187	0.655556	0.225926	0.0666667	0.0222222	0.0185185	0.0111111
	188	0.866667	0.0969697	0.0242424	0.00606061	0.00606061	0		188	0.631902	0.214724	0.0797546	0.0490798	0.0184049	0.00613497
	189	0.794872	0.145299	0.034188	0.025641	0	0		189	0.458333	0.222222	0.25	0.0416667	0.0277778	0
	190	0.689252	0.238318	0.0584112	0.0116822	0.00233645	0		190	0.557078	0.26484	0.0958904	0.0684932	0.0136986	0
	191	0.915058	0.0849421	0	0	0	0		191	0.454976	0.298578	0.154028	0.063981	0.0260664	0.00236967
	192	0.734177	0.18481	0.0607595	0.0101266	0.0101266	0		192	0.406015	0.345865	0.203008	0.0451128	0	0
	193	0.551282	0.230769	0.141026	0.0512821	0.0128205	0.0128205		193	0.357724	0.300813	0.170732	0.0731707	0.0731707	0.0243902
	194	0.823864	0.164773	0.0113636	0	0	0		194	0.465649	0.332061	0.145038	0.0572519	0	0
	195	0.884131	0.0982368	0.0176322	0	0	0		195	0.404494	0.179775	0.129213	0.134831	0.0842697	0.0674157
	196	0.678445	0.243816	0.0459364	0.0212014	0.0106007	0		196	0.541284	0.229358	0.12844	0.0458716	0.0458716	0.00917431
	197	0.913194	0.0833333	0.00347222	0	0	0		197	0.543478	0.184783	0.184783	0.0652174	0.0217391	0
	198	0.551282	0.303419	0.0982906	0.025641	0.0213675	0		198	0.458333	0.291667	0.1875	0.0416667	0.0208333	0
	199	0.88	0.106667	0.0133333	0	0	0		199	0.650407	0.268293	0.0569106	0.0162602	0.00813008	0
	200	0.829787	0.148936	0.0106383	0.0106383	0	0		200	0.625628	0.273869	0.0904523	0.00251256	0.00753769	0
	201	0.867647	0.132353	0	0	0	0		201	0.359091	0.245455	0.213636	0.0909091	0.0636364	0.0272727
	202	0.671875	0.244792	0.0625	0.015625	0.00520833	0		202	0.87931	0.0931034	0.0275862	0	0	0
	203	0.818605	0.144186	0.0325581	0.00465116	0	0		203	0.733871	0.209677	0.0524194	0.00403226	0	0
	204	0.779221	0.207792	0.012987	0	0	0		204	0.333333	0.217949	0.230769	0.102564	0.0897436	0.025641
	205	0.730769	0.230769	0.0384615	0	0	0		205	0.701754	0.192982	0.0833333	0.0131579	0.00877193	0
	206	0.747826	0.208696	0.0434783	0	0	0		206	0.814024	0.158537	0.0243902	0.00304878	0	0
	207	0.775	0.175	0.0375	0.0125	0	0		207	0.751678	0.228188	0.0201342	0	0	0
	208	0.770833	0.1875	0.0208333	0.0208333	0	0		208	0.712752	0.216107	0.0577181	0.00939597	0.00402685	0
	209	0.717241	0.206897	0.0689655	0.00689655	0	0		209	0.847619	0.133333	0.00952381	0.00952381	0	0
	210	0.72449	0.232143	0.0357143	0.00765306	0	0		210	0.352034	0.26648	0.192146	0.130435	0.0434783	0.0154278
	211	0.87013	0.0974026	0.025974	0.00649351	0	0		211	0.689266	0.254237	0.039548	0.0169492	0	0
	212	0.935484	0.0645161	0	0	0	0		212	0.370429	0.284579	0.173291	0.104928	0.0492846	0.0174881
	213	0.696203	0.258228	0.0379747	0.00253165	0.00506329	0		213	0.566667	0.226667	0.0533333	0.0866667	0.0266667	0.04
	214	0.883249	0.106599	0.0101523	0	0	0		214	0.597523	0.241486	0.111455	0.0278638	0.0154799	0.00619195
	215	0.807018	0.184211	0	0.00877193	0	0		215	0.428044	0.258303	0.166052	0.0811808	0.0442804	0.0221402
	216	0.793939	0.151515	0.0424242	0.0121212	0	0		216	0.646643	0.265018	0.0706714	0.0141343	0.00353357	0
	217	0.852941	0.147059	0	0	0	0		217	0.401487	0.260223	0.174721	0.111524	0.0408922	0.0111524
	218	0.823529	0.176471	0	0	0	0		218	0.803681	0.159509	0.0368098	0	0	0
	219	0.761905	0.190476	0.047619	0	0	0		219	0.619289	0.218274	0.13198	0.0253807	0	0.00507614
	220	0.75	0.25	0	0	0	0		220	0.70936	0.241379	0.044335	0.00492611	0	0
	221	0.657895	0.315789	0.0263158	0	0	0		221	0.462312	0.256281	0.165829	0.0703518	0.0452261	0
	222	0.636364	0.290909	0.0545455	0.0181818	0	0		222	0.802469	0.166667	0.0308642	0	0	0
	223	0.925926	0.0740741	0	0	0	0		223	0.711409	0.248322	0.033557	0.00671141	0	0
	224	0.916667	0.0833333	0	0	0	0		224	0.689655	0.193966	0.107759	0.00431034	0.00431034	0
	225	0.777778	0.155556	0.0666667	0	0	0		225	0.787234	0.177305	0.0283688	0.0070922	0	0
	226	0.676471	0.294118	0	0.0294118	0	0		226	0.625698	0.318436	0.0558659	0	0	0
	227	0.712871	0.207921	0.0693069	0.00990099	0	0		227	0.508621	0.275862	0.12931	0.0603448	0.0172414	0.00862069
	228	0.759259	0.194444	0.0277778	0.0185185	0	0		228	0.763889	0.180556	0.0416667	0.0138889	0	0
	229	1	0	0	0	0	0		229	0.360424	0.325088	0.144876	0.102473	0.0459364	0.0212014
	230	0.645485	0.307692	0.0334448	0.0133779	0	0		230	0.489474	0.315789	0.142105	0.0421053	0.0105263	0
	231	0.651042	0.296875	0.0416667	0.00520833	0.00520833	0		231	0.394958	0.243697	0.159664	0.109244	0.0840336	0.00840336
	232	0.688525	0.254098	0.0491803	0.00819672	0	0		232	0.532544	0.224852	0.153846	0.0710059	0.0118343	0.00591716
	233	0.908257	0.0917431	0	0	0	0		233	0.697059	0.208824	0.0676471	0.0235294	0.00294118	0
	234	0.771429	0.214286	0.0142857	0	0	0		234	0.716216	0.202703	0.0810811	0	0	0
	235	0.716763	0.260116	0.0231214	0	0	0		235	0.670886	0.248101	0.0607595	0.0177215	0.00253165	0
	236	0.651163	0.27907	0.0697674	0	0	0		236	0.619377	0.320069	0.0588235	0.0017301	0	0
	237	0.705521	0.239264	0.0368098	0.0122699	0.00613497	0		237	0.49569	0.271552	0.150862	0.0431034	0.0387931	0
	238	0.8125	0.173611	0.0138889	0	0	0		238	0.612847	0.265625	0.0972222	0.0190972	0.00347222	0.00173611
	239	0.627119	0.245763	0.0508475	0.0508475	0.0169492	0.00847458		239	0.745455	0.218182	0.0363636	0	0	0
	240	0.637097	0.266129	0.0806452	0	0.016129	0		240	0.51634	0.261438	0.163399	0.0457516	0.0130719	0
	241	0.938144	0.0515464	0.0103093	0	0	0		241	0.734545	0.189091	0.0509091	0.0181818	0.00727273	0
	242	0.813472	0.150259	0.0259067	0.0103627	0	0		242	0.587097	0.303226	0.0709677	0.0387097	0	0
	243	0.69697	0.252525	0.040404	0.010101	0	0		243	0.339934	0.264026	0.207921	0.0924092	0.0726073	0.0231023
	244	0.712821	0.261538	0.0205128	0.00512821	0	0		244	0.730769	0.259615	0.00961538	0	0	0
	245	0.845455	0.1	0.0181818	0.0363636	0	0		245	0.726257	0.217877	0.0446927	0.00558659	0.00558659	0
	246	0.634328	0.261194	0.0746269	0.00746269	0.0149254	0.00746269		246	0.595318	0.26087	0.103679	0.0234114	0.0100334	0.00668896
	247	0.737828	0.220974	0.0411985	0	0	0		247	0.659898	0.269036	0.0609137	0.0101523	0	0
	248	0.753623	0.15942	0.0724638	0.0144928	0	0		248	0.59322	0.271186	0.0847458	0.0254237	0.0254237	0
	249	0.84106	0.139073	0.013245	0	0.00662252	0		249	0.578523	0.24698	0.104698	0.0442953	0.0201342	0.00536913
	250	0.796407	0.137725	0.0598802	0.00598802	0	0		250	0.700306	0.214067	0.0458716	0.0244648	0.0122324	0.0030581
	251	0.87931	0.12069	0	0	0	0		251	0.870192	0.129808	0	0	0	0
	252	0.950495	0.049505	0	0	0	0		252	0.907563	0.092437	0	0	0	0
	253	0.73913	0.210145	0.0434783	0.00724638	0	0		253	0.355263	0.258772	0.171053	0.162281	0.0438596	0.00877193
	254	0.710059	0.195266	0.0887574	0.00591716	0	0		254	0.481481	0.333333	0.148148	0.037037	0	0
	255	0.938776	0.0612245	0	0	0	0		255	0.58642	0.222222	0.117284	0.0493827	0.0246914	0
	256	0.897561	0.0926829	0.0097561	0	0	0		256	0.594737	0.226316	0.115789	0.0368421	0.0105263	0.0157895
	257	1	0	0	0	0	0		257	0.565854	0.276423	0.099187	0.0406504	0.0162602	0.00162602
	258	0.933884	0.0578512	0.00826446	0	0	0		258	0.663158	0.226316	0.0921053	0.0131579	0.00526316	0
	259	0.643725	0.271255	0.0647773	0.0202429	0	0		259	0.289634	0.222561	0.253049	0.155488	0.0670732	0.0121951
	260	0.754098	0.202186	0.0327869	0.010929	0	0		260	0.876471	0.117647	0.00588235	0	0	0
	261	0.819277	0.144578	0.0240964	0	0.0120482	0		261	0.697368	0.203947	0.0723684	0.0197368	0.00657895	0
	262	0.879121	0.10989	0.010989	0	0	0		262	0.663551	0.205607	0.0560748	0.0747664	0	0
	263	0.816667	0.183333	0	0	0	0		263	0.56051	0.248408	0.159236	0.0254777	0.00636943	0
	264	0.744361	0.218045	0.037594	0	0	0		264	0.543651	0.260582	0.136243	0.0436508	0.0119048	0.00396825
	265	0.818182	0.166667	0.0151515	0	0	0		265	0.73	0.17	0.085	0.01	0	0.005
	266	0.8	0.2	0	0	0	0		266	0.607843	0.263305	0.0952381	0.0280112	0.00560224	0
	267	0.827586	0.146552	0.0172414	0.00862069	0	0		267	0.568365	0.270777	0.112601	0.0294906	0.0160858	0.00268097
	268	0.852113	0.119718	0.028169	0	0	0		268	0.580292	0.284672	0.0948905	0.0346715	0.00364964	0.00182482
	269	0.902439	0.0853659	0.0121951	0	0	0		269	0.563291	0.329114	0.0759494	0.0316456	0	0
	270	0.942029	0.057971	0	0	0	0		270	0.87055	0.126214	0.00323625	0	0	0
	271	0.936508	0.0634921	0	0	0	0		271	0.537313	0.253731	0.119403	0.0447761	0.0447761	0
	272	0.94	0.04	0.02	0	0	0		272	0.525373	0.295522	0.116418	0.0462687	0.0149254	0.00149254
	273	0.875	0.125	0	0	0	0		273	0.672457	0.210918	0.0694789	0.0297767	0.0148883	0.00248139
	274	1	0	0	0	0	0		274	0.679739	0.264706	0.0522876	0.00326797	0	0
	275	0.886076	0.113924	0	0	0	0		275	0.443309	0.286245	0.143123	0.0650558	0.0418216	0.0204461
	276	0.936842	0.0421053	0.0210526	0	0	0		276	0.51952	0.318318	0.108108	0.036036	0.018018	0
	277	0.714286	0.171429	0.0571429	0.0571429	0	0		277	0.628986	0.231884	0.0927536	0.0405797	0.00289855	0.00289855
	278	0.925373	0.0597015	0.0149254	0	0	0		278	0.558824	0.27451	0.109244	0.0336134	0.0196078	0.00420168
	279	0.873239	0.112676	0.0140845	0	0	0		279	0.681818	0.235537	0.0578512	0.0165289	0.00826446	0
	280	0.971429	0.0285714	0	0	0	0		280	0.518135	0.300518	0.0984456	0.0518135	0.0310881	0
	281	0.86	0.12	0.02	0	0	0		281	0.765217	0.182609	0.0521739	0	0	0
	282	0.901961	0.0784314	0.0196078	0	0	0		282	0.764124	0.200565	0.0310734	0.00423729	0	0
	283	0.871429	0.128571	0	0	0	0		283	0.584795	0.321637	0.0760234	0.0116959	0	0.00584795
	284	0.933333	0.0666667	0	0	0	0		284	0.595506	0.277154	0.108614	0.0187266	0	0
	285	0.897727	0.0795455	0.0227273	0	0	0		285	0.541667	0.2375	0.120833	0.0583333	0.0375	0.00416667
	286	0.513514	0.243243	0.162162	0.027027	0.0540541	0		286	0.608586	0.247475	0.103535	0.0227273	0.0126263	0.00505051
	287	0.658537	0.268293	0.0731707	0	0	0		287	0.734177	0.189873	0.0632911	0.0126582	0	0
	288	0.88	0.12	0	0	0	0		288	0.496815	0.315287	0.121019	0.0509554	0.0127389	0.00318471
	289	0.5875	0.23125	0.06875	0.05625	0.01875	0.0375		289	0.588757	0.292899	0.0710059	0.0414201	0.00591716	0
	290	0.898551	0.0869565	0.0144928	0	0	0		290	0.663636	0.25	0.0818182	0.00454545	0	0
	291	0.661972	0.260563	0.0633803	0.00704225	0	0.00704225		291	0.493506	0.233766	0.168831	0.0454545	0.0519481	0.00649351
	292	0.538462	0.307692	0.153846	0	0	0		292	0.87156	0.119266	0.00917431	0	0	0
	293	0.75	0.208333	0.0416667	0	0	0		293	0.693182	0.238636	0.0568182	0.0113636	0	0
	294	0.708861	0.202532	0.0696203	0.0126582	0.00632911	0		294	0.444882	0.311024	0.145669	0.0669291	0.0314961	0
	295	1	0	0	0	0	0		295	0.615942	0.188406	0.152174	0.0362319	0	0.00724638
	296	0.972222	0.0277778	0	0	0	0		296	0.57561	0.273171	0.107317	0.0341463	0.0097561	0
	297	0.90566	0.0943396	0	0	0	0		297	0.597701	0.247126	0.109195	0.0316092	0.0143678	0
	298	0.822581	0.145161	0.0322581	0	0	0		298	0.657051	0.246795	0.0705128	0.0192308	0.00641026	0
	299	0.833333	0.166667	0	0	0	0		299	0.586103	0.271903	0.102719	0.0151057	0.0241692	0
	Mean	0.77429	0.174504	0.0373816	0.00998927	0.00302087	0.000814678		300	0.586066	0.237705	0.122951	0.0409836	0.00819672	0.00409836
	SEM	0.00674307	0.0045531	0.00188611	0.000850183	0.000362207	0.000225679		301	0.207407	0.192593	0.222222	0.237037	0.0814815	0.0592593
									302	0.572034	0.271186	0.110169	0.0381356	0.00423729	0.00423729
									303	0.73913	0.191304	0.0666667	0	0.00289855	0
									304	0.75067	0.19571	0.0402145	0.0107239	0.00268097	0
									305	0.423226	0.283871	0.218065	0.0632258	0.0103226	0.00129032
									306	0.847619	0.142857	0.00952381	0	0	0
									307	0.734597	0.203791	0.042654	0.014218	0.00473934	0
									308	0.550562	0.337079	0.101124	0.011236	0	0
									309	0.597315	0.326622	0.0671141	0.00894855	0	0
									310	0.823529	0.143791	0.0196078	0.0130719	0	0
									311	0.772727	0.175325	0.0519481	0	0	0
									312	0.65035	0.265734	0.0734266	0.0104895	0	0
									313	0.778802	0.16129	0.0552995	0	0.00460829	0
									314	0.666667	0.264368	0.0689655	0	0	0
									315	0.485393	0.31236	0.155056	0.0449438	0.00224719	0
									316	0.505882	0.352941	0.141176	0	0	0
									317	0.710526	0.236842	0.0526316	0	0	0
									318	0.75	0.1625	0.05	0.025	0.00625	0.00625
									319	0.554745	0.311436	0.111922	0.0218978	0	0
									320	0.631148	0.172131	0.131148	0.0409836	0.0245902	0
									321	0.733645	0.21028	0.0514019	0	0.0046729	0
									322	0.549872	0.263427	0.179028	0.00767263	0	0
									323	0.47619	0.25	0.202381	0.0595238	0.0119048	0
									324	0.885813	0.110727	0.00346021	0	0	0
									325	0.611607	0.223214	0.102679	0.0580357	0	0.00446429
									326	0.499076	0.367837	0.118299	0.012939	0.00184843	0
									327	0.683544	0.256329	0.0537975	0.00632911	0	0
									328	0.924324	0.0756757	0	0	0	0
									329	0.499086	0.254113	0.160878	0.071298	0.0109689	0.00365631
									330	0.59593	0.289729	0.0968992	0.0155039	0.00193798	0
									331	0.864198	0.115226	0.0205761	0	0	0
									332	0.469461	0.302994	0.183234	0.0383234	0.00479042	0.0011976
									333	0.872263	0.116788	0.0109489	0	0	0
									334	0.349727	0.224044	0.262295	0.120219	0.0327869	0.010929
									335	0.830769	0.138462	0.0307692	0	0	0
									336	0.826316	0.157895	0.0157895	0	0	0
									337	0.806202	0.170543	0.0155039	0.00775194	0	0
									338	0.452632	0.315789	0.136842	0.0842105	0.0105263	0
									339	0.664804	0.26257	0.0642458	0.00837989	0	0
									340	0.813725	0.166667	0.00980392	0.00980392	0	0
									341	0.385	0.25	0.22	0.115	0.03	0
									342	0.555113	0.310757	0.11421	0.0172643	0.00265604	0
									343	0.862338	0.12987	0.00779221	0	0	0
									344	0.793028	0.156863	0.043573	0.00653595	0	0
									345	0.886905	0.113095	0	0	0	0
									346	0.945783	0.0542169	0	0	0	0
									347	0.487179	0.266667	0.179487	0.0666667	0	0
									348	0.451937	0.286944	0.195122	0.0588235	0.0071736	0
									349	0.639159	0.273463	0.0728155	0.012945	0.00161812	0
									350	0.553488	0.24186	0.148837	0.0465116	0.00930233	0
									351	0.382114	0.260163	0.279133	0.0731707	0.00271003	0.00271003
									352	0.962733	0.0372671	0	0	0	0
									353	0.652482	0.234043	0.102837	0.0070922	0.0035461	0
									354	0.916667	0.0714286	0.0119048	0	0	0
									355	0.744589	0.199134	0.047619	0.00865801	0	0
									356	0.881944	0.0972222	0.0208333	0	0	0
									357	0.477064	0.250765	0.180428	0.0703364	0.0183486	0.0030581
									358	0.777202	0.176166	0.044905	0.00172712	0	0
									359	0.655172	0.227586	0.0827586	0.0206897	0.0137931	0
									360	0.806667	0.146667	0.0466667	0	0	0
									361	0.841584	0.128713	0.029703	0	0	0
									362	0.35514	0.261682	0.205607	0.130841	0.046729	0
									363	0.234375	0.296875	0.1875	0.21875	0.046875	0.015625
									364	0.680672	0.243697	0.0672269	0.00840336	0	0
									365	0.613333	0.293333	0.0933333	0	0	0
									366	0.848624	0.123853	0.0229358	0.00458716	0	0
									367	0.533333	0.311111	0.122222	0.0333333	0	0
									368	0.799197	0.176707	0.0160643	0.00803213	0	0
									369	0.822785	0.151899	0.0253165	0	0	0
									370	0.867769	0.115702	0.0165289	0	0	0
									371	0.455388	0.290846	0.163384	0.0776362	0.0104287	0.0023175
									372	0.712598	0.216535	0.0590551	0.011811	0	0
									373	0.646341	0.182927	0.109756	0.0487805	0.0121951	0
									374	0.625984	0.246063	0.0866142	0.0334646	0.00787402	0
									375	0.691099	0.204188	0.0837696	0.0209424	0	0
									376	0.663043	0.210145	0.0905797	0.0289855	0.00724638	0
									377	0.612319	0.195652	0.126812	0.0615942	0.00362319	0
									378	0.55988	0.302395	0.10479	0.0239521	0.00299401	0.00598802
									379	0.379397	0.243719	0.18593	0.110553	0.0653266	0.0150754
									380	0.560345	0.297414	0.12069	0.0172414	0	0.00431034
									381	0.563291	0.300633	0.0886076	0.028481	0.0158228	0.00316456
									382	0.969697	0.030303	0	0	0	0
									383	0.244898	0.326531	0.306122	0.0612245	0.0408163	0.0204082
									384	0.588477	0.271605	0.090535	0.037037	0.0123457	0
									385	0.495845	0.249307	0.177285	0.0554017	0.0221607	0
									386	0.604651	0.248062	0.116279	0.0232558	0.00775194	0
									387	0.393939	0.311688	0.17316	0.0822511	0.038961	0
									388	0.751969	0.204724	0.0295276	0.00984252	0.0019685	0.0019685
									389	0.565217	0.314381	0.09699	0.0200669	0.00334448	0
									390	0.522417	0.28655	0.122807	0.0389864	0.0175439	0.0116959
									391	0.626822	0.253644	0.0962099	0.0204082	0.00291545	0
									392	0.535714	0.244361	0.146617	0.0582707	0.0150376	0
									393	0.489828	0.264476	0.162754	0.0547731	0.0203443	0.00782473
									394	0.645833	0.208333	0.0989583	0.0364583	0.0104167	0
									395	0.725589	0.245791	0.026936	0.0016835	0	0
									396	0.458867	0.270567	0.160878	0.071298	0.0292505	0.00914077
									397	0.52454	0.239264	0.141104	0.0674847	0.0184049	0.00920245
									398	0.396739	0.244565	0.190217	0.103261	0.0597826	0.00543478
									399	0.444681	0.27234	0.114894	0.087234	0.0446809	0.0361702
									400	0.641399	0.309038	0.0408163	0.00874636	0	0
									401	0.242424	0.30303	0.229437	0.0952381	0.0952381	0.034632
									402	0.551383	0.268775	0.114625	0.0513834	0.0118577	0.00197628
									403	0.602941	0.240196	0.117647	0.0245098	0.00980392	0.00490196
									404	0.324468	0.324468	0.175532	0.12234	0.037234	0.0159574
									405	0.596372	0.231293	0.115646	0.047619	0.00907029	0
									406	0.907563	0.0840336	0.00840336	0	0	0
									407	0.701835	0.215596	0.0550459	0.0137615	0.0137615	0
									408	0.333333	0.22	0.24	0.16	0.0333333	0.0133333
									409	0.704698	0.194631	0.0805369	0.0134228	0.00671141	0
									410	0.401338	0.287625	0.16388	0.0769231	0.0535117	0.0167224
									411	0.666667	0.242424	0.0606061	0.030303	0	0
									412	0.921053	0.0657895	0.0131579	0	0	0
									413	0.835443	0.126582	0.0189873	0.0126582	0.00632911	0
									Mean	0.604261	0.242462	0.0996795	0.0374394	0.0126745	0.00348386
									SEM	0.00727097	0.00299427	0.00297401	0.00183404	0.000899967	0.000401432

## Sheet: 1h
	WT					KO
	Average ISI (ms)	Order of ISI in a burst	Burst length (number of spikes )	WT cells		Average ISI (ms)	Order of ISI in a burst	Burst length (number of spikes )	KO cells				WT					KO
	8.75122	1	2	1		6.16713	1	2	1				Order of ISI in a burst					Order of ISI in a burst
	9.16545	1	3	1		5.43478	1	3	1		Burst length (number of spikes )		1	2	3	4		1	2	3	4
	8.77273	2	3	1		6.45749	2	3	1		3	Mean	6.7756	7.61127				6.71233	6.9665
	8.76667	1	4	1		5.14008	1	4	1			SEM	0.0976134	0.0933416				0.0582554	0.0557834
	9.6875	2	4	1		5.89167	2	4	1
	9.28333	3	4	1		6.07183	3	4	1
	9.3625	1	5	1		4.86439	1	5	1		4	Mean	6.43191	7.6983	7.77936			6.49975	6.56995	6.87513
	10.2	2	5	1		6.04773	2	5	1			SEM	0.13575	0.146275	0.139464			0.0773284	0.066184	0.0685796
	8.525	3	5	1		6.56136	3	5	1
	10.675	4	5	1		5.89924	4	5	1
	9.325	1	6	1		4.81	1	6	1		5	Mean	6.69416	7.62618	8.22741	8.20894		6.14895	6.30964	6.64868	6.77198
	6.225	2	6	1		5.105	2	6	1			SEM	0.192861	0.210657	0.207269	0.197371		0.0943469	0.0944347	0.0897824	0.0886706
	10.775	3	6	1		6.1075	3	6	1
	12.325	4	6	1		5.6675	4	6	1
	10.2	5	6	1		6.085	5	6	1
	7.76301	1	2	2		5.155	1	7	1
	7.60889	1	3	2		5.16	2	7	1
	7.54889	2	3	2		6.1	3	7	1
	8.51667	1	4	2		6.985	4	7	1
	9.38333	2	4	2		5.92	5	7	1
	9.21667	3	4	2		7.67	6	7	1
	4.475	1	5	2		8.02083	1	2	2
	4.5	2	5	2		8.08571	1	3	2
	6.025	3	5	2		6.67857	2	3	2
	5.425	4	5	2		6.17857	1	4	2
	8.1	1	7	2		5.99286	2	4	2
	5.05	2	7	2		5.88571	3	4	2
	14.45	3	7	2		5.9	1	5	2
	7.65	4	7	2		7.925	2	5	2
	12	5	7	2		7.05	3	5	2
	8.1	6	7	2		6.15	4	5	2
	7.8379	1	2	3		6.25461	1	2	3
	7.13585	1	3	3		5.30692	1	3	3
	7.53585	2	3	3		6.27558	2	3	3
	7.46	1	4	3		5.46974	1	4	3
	8.6625	2	4	3		5.99211	2	4	3
	7.8975	3	4	3		6.1875	3	4	3
	6.95	1	5	3		4.68813	1	5	3
	8.81	2	5	3		5.49437	2	5	3
	8.73	3	5	3		5.98875	3	5	3
	7.73	4	5	3		5.95125	4	5	3
	6.71812	1	2	4		4.96111	1	6	3
	6.84459	1	3	4		5.51481	2	6	3
	6.3527	2	3	4		6.21296	3	6	3
	6.82778	1	4	4		6.42037	4	6	3
	6.26667	2	4	4		5.98519	5	6	3
	6.92222	3	4	4		5.34286	1	7	3
	7.16855	1	2	5		5.25714	2	7	3
	7.1952	1	3	5		6.57143	3	7	3
	7.636	2	3	5		7.61429	4	7	3
	6.80968	1	4	5		7.35714	5	7	3
	7.97581	2	4	5		7.3	6	7	3
	8.04919	3	4	5		5.21715	1	2	4
	6.01087	1	5	5		4.59358	1	3	4
	6.3	2	5	5		5.14908	2	3	4
	7.08261	3	5	5		4.08585	1	4	4
	6.92609	4	5	5		4.68208	2	4	4
	5	1	6	5		5.21981	3	4	4
	5.4	2	6	5		3.46667	1	5	4
	8.6	3	6	5		4.3	2	5	4
	6.1	4	6	5		7.53333	3	5	4
	5.5	5	6	5		5.38333	4	5	4
	9.15	1	7	5		6.35795	1	2	5
	5.1	2	7	5		5.64043	1	3	5
	13.5	3	7	5		5.27553	2	3	5
	5.9	4	7	5		5.055	1	4	5
	12.1	5	7	5		5.58333	2	4	5
	6.1	6	7	5		5.88	3	4	5
	6.47531	1	2	6		3.96667	1	5	5
	5.66136	1	3	6		4.18333	2	5	5
	7.20758	2	3	6		5.25	3	5	5
	5.3875	1	4	6		5.51667	4	5	5
	6.875	2	4	6		5.629	1	2	6
	8.85417	3	4	6		5.15469	1	3	6
	4.475	1	5	6		5.83047	2	3	6
	8.85	2	5	6		4.98274	1	4	6
	8.025	3	5	6		6.32381	2	4	6
	8.1	4	5	6		6.12083	3	4	6
	7.57946	1	2	7		4.65714	1	5	6
	8.075	1	3	7		5.75816	2	5	6
	7.76071	2	3	7		6.61327	3	5	6
	8.02422	1	2	8		6.0551	4	5	6
	7.54661	1	3	8		4.75357	1	6	6
	8.64661	2	3	8		5.86071	2	6	6
	6.33158	1	4	8		6.25714	3	6	6
	8.63947	2	4	8		5.47143	4	6	6
	7.08947	3	4	8		5.51071	5	6	6
	7.03333	1	5	8		4.31875	1	7	6
	5.8	2	5	8		5.66875	2	7	6
	8.05	3	5	8		4.99375	3	7	6
	7.41667	4	5	8		5.275	4	7	6
	5.65	1	6	8		6.11875	5	7	6
	5.25	2	6	8		6.9375	6	7	6
	9.7	3	6	8		5.25671	1	2	7
	11.5	4	6	8		5.14902	1	3	7
	7.35	5	6	8		5.37059	2	3	7
	8.90388	1	2	9		4.26875	1	4	7
	9.09602	1	3	9		6.1875	2	4	7
	9.79943	2	3	9		5.69375	3	4	7
	8.73824	1	4	9		3.85	1	5	7
	9.34118	2	4	9		4.6	2	5	7
	11.3059	3	4	9		12.45	3	5	7
	10.7167	1	5	9		10.25	4	5	7
	9.88333	2	5	9		3.3	1	6	7
	10.3417	3	5	9		10.9	2	6	7
	9.44167	4	5	9		3.9	3	6	7
	4	1	6	9		5.6	4	6	7
	13.9	2	6	9		4.4	5	6	7
	13.2	3	6	9		7.11623	1	2	8
	9.25	4	6	9		6.2681	1	3	8
	6.5	5	6	9		6.30431	2	3	8
	6.95352	1	2	10		5.56905	1	4	8
	6.33456	1	3	10		8.01905	2	4	8
	8.57941	2	3	10		7.65238	3	4	8
	5.70556	1	4	10		7.11667	1	5	8
	9.06111	2	4	10		7.13333	2	5	8
	9.12222	3	4	10		4.91667	3	5	8
	5.05	1	6	10		8.1	4	5	8
	5.6	2	6	10		4.1	1	6	8
	13.05	3	6	10		4.85	2	6	8
	4.75	4	6	10		6.15	3	6	8
	7.2	5	6	10		4.65	4	6	8
	6.97414	1	2	11		4.8	5	6	8
	6.34359	1	3	11		7.05139	1	2	9
	6.94872	2	3	11		5.47813	1	3	9
	5.99	1	4	11		8.42188	2	3	9
	8.32	2	4	11		12.2	1	4	9
	9.27	3	4	11		6.51667	2	4	9
	3.85	1	6	11		7.08333	3	4	9
	4.55	2	6	11		6.67275	1	2	10
	6.4	3	6	11		6.01574	1	3	10
	8.7	4	6	11		7.13179	2	3	10
	5.35	5	6	11		5.42328	1	4	10
	8.68817	1	2	12		7.28707	2	4	10
	9.0266	1	3	12		7.09052	3	4	10
	9.56809	2	3	12		5.30909	1	5	10
	7.75	1	4	12		5.48182	2	5	10
	10.275	2	4	12		8.10682	3	5	10
	9.33	3	4	12		6.23409	4	5	10
	5.81667	1	5	12		4.8	1	6	10
	7.53333	2	5	12		5.25	2	6	10
	8.73333	3	5	12		4.95	3	6	10
	12.3833	4	5	12		6.725	4	6	10
	8.0607	1	2	13		5.425	5	6	10
	8.17456	1	3	13		4.35	1	7	10
	8.88509	2	3	13		5.7	2	7	10
	6.93636	1	4	13		7.3	3	7	10
	8.09545	2	4	13		6.95	4	7	10
	9.75455	3	4	13		5.6	5	7	10
	6.25	1	5	13		6.9	6	7	10
	4.65	2	5	13		6.19904	1	2	11
	4.8	3	5	13		5.26209	1	3	11
	12.75	4	5	13		5.22747	2	3	11
	8.02692	1	2	14		5.05455	1	4	11
	9.055	1	3	14		5.49182	2	4	11
	7.295	2	3	14		5.46636	3	4	11
	10.85	1	4	14		5.01389	1	5	11
	13.6	2	4	14		5.5375	2	5	11
	4.65	3	4	14		5.60972	3	5	11
	10.15	1	5	14		5.98333	4	5	11
	8.175	2	5	14		4.50455	1	6	11
	11.025	3	5	14		4.93636	2	6	11
	8.75	4	5	14		5.99773	3	6	11
	5.05	1	6	14		7.00455	4	6	11
	4.9	2	6	14		5.06591	5	6	11
	6.5	3	6	14		7.85	1	7	11
	7.3	4	6	14		3.9	2	7	11
	12.55	5	6	14		5.85	3	7	11
	4.45	1	7	14		4.4	4	7	11
	10.05	2	7	14		4.75	5	7	11
	6.3	3	7	14		4.85	6	7	11
	6.65	4	7	14		7.03105	1	2	12
	13.8	5	7	14		6.24231	1	3	12
	7.6	6	7	14		6.45577	2	3	12
	8.64551	1	2	15		5.66961	1	4	12
	8.71125	1	3	15		6.09314	2	4	12
	9.6575	2	3	15		6.63725	3	4	12
	7.55	1	4	15		5.14667	1	5	12
	10.4231	2	4	15		5.39	2	5	12
	8.97692	3	4	15		5.59667	3	5	12
	7.94167	1	5	15		6.56667	4	5	12
	10.3667	2	5	15		7.8	1	6	12
	11.2667	3	5	15		4.425	2	6	12
	11.3833	4	5	15		5.15	3	6	12
	4.3	1	6	15		9.725	4	6	12
	10	2	6	15		6.95	5	6	12
	8.45	3	6	15		4.4	1	7	12
	7.75	4	6	15		10.75	2	7	12
	10.1	5	6	15		5.3	3	7	12
	8.57169	1	2	16		11.25	4	7	12
	8.0194	1	3	16		5.2	5	7	12
	8.29627	2	3	16		5.9	6	7	12
	8.09524	1	4	16		5.17137	1	2	13
	9.99048	2	4	16		4.66272	1	3	13
	8.96905	3	4	16		6.00789	2	3	13
	4.75	1	5	16		5.00536	1	4	13
	4.9	2	5	16		5.38929	2	4	13
	5.9	3	5	16		6.45714	3	4	13
	5.9	4	5	16		4.28333	1	5	13
	6.625	1	6	16		6.44167	2	5	13
	13.175	2	6	16		6.7	3	5	13
	12.725	3	6	16		8.41667	4	5	13
	7.925	4	6	16		5.43261	1	2	14
	12.175	5	6	16		4.91023	1	3	14
	7.88333	1	2	17		6.35	2	3	14
	7.04255	1	3	17		5.00385	1	4	14
	8.40106	2	3	17		5.33846	2	4	14
	7.01538	1	4	17		7.65	3	4	14
	8.83846	2	4	17		3.46	1	5	14
	9.74231	3	4	17		3.97	2	5	14
	7.56667	1	5	17		8.13	3	5	14
	6.73333	2	5	17		6.52	4	5	14
	6.78333	3	5	17		3.6	1	6	14
	6.43333	4	5	17		4.45	2	6	14
	4.85	1	6	17		5.525	3	6	14
	6.95	2	6	17		5.025	4	6	14
	5.8	3	6	17		8.175	5	6	14
	7.25	4	6	17		6.43839	1	2	15
	4.1	5	6	17		6.52206	1	3	15
	6.80144	1	2	18		6.12206	2	3	15
	6.06429	1	3	18		5.6	1	4	15
	8.04643	2	3	18		6.79667	2	4	15
	8.23333	1	4	18		6.1	3	4	15
	9.3	2	4	18		7.04286	1	5	15
	10.1333	3	4	18		5.15714	2	5	15
	5.90912	1	2	19		6.43571	3	5	15
	4.45682	1	3	19		6.25	4	5	15
	7.90682	2	3	19		5.97328	1	2	16
	6.38333	1	4	19		5.02083	1	3	16
	6.11667	2	4	19		7.74167	2	3	16
	9.45	3	4	19		5.175	1	4	16
	8.93791	1	2	20		5.3875	2	4	16
	8.67656	1	3	20		6.78333	3	4	16
	10.1172	2	3	20		4.1875	1	5	16
	8.34	1	4	20		5.3	2	5	16
	11.28	2	4	20		5.525	3	5	16
	10.56	3	4	20		5.2125	4	5	16
	9.2029	1	2	21		3.8	1	6	16
	8.33571	1	3	21		5.25	2	6	16
	8.75	2	3	21		4.05	3	6	16
	7.85	1	5	21		5.95	4	6	16
	7.3	2	5	21		8.5	5	6	16
	14.75	3	5	21		6.48252	1	2	17
	5.8	4	5	21		5.35274	1	3	17
	3.75	1	6	21		6.5411	2	3	17
	4.75	2	6	21		5.20769	1	4	17
	7.2	3	6	21		6.30769	2	4	17
	8.25	4	6	21		7.18846	3	4	17
	8.25	5	6	21		4.15	1	5	17
	7.76169	1	2	22		9.525	2	5	17
	8.08437	1	3	22		7.55	3	5	17
	8.37292	2	3	22		8.325	4	5	17
	5.975	1	4	22		6.71938	1	2	18
	7.45	2	4	22		6.81889	1	3	18
	8.825	3	4	22		7.42222	2	3	18
	7.3	1	5	22		6.655	1	4	18
	6.95	2	5	22		7.07	2	4	18
	6.35	3	5	22		7.865	3	4	18
	13	4	5	22		5.025	1	5	18
	5.15	1	7	22		5.29167	2	5	18
	5.45	2	7	22		5.55	3	5	18
	8.8	3	7	22		6.88333	4	5	18
	11.95	4	7	22		4.95	1	6	18
	14.15	5	7	22		4.8	2	6	18
	6.45	6	7	22		7.25	3	6	18
	9.45534	1	2	23		3.95	4	6	18
	8.96689	1	3	23		4.55	5	6	18
	10.1135	2	3	23		7.11061	1	2	19
	9.60476	1	4	23		6.64107	1	3	19
	10.219	2	4	23		6.54286	2	3	19
	9.70714	3	4	23		6.73333	1	4	19
	11.5125	1	5	23		5.32667	2	4	19
	11.3125	2	5	23		7.61333	3	4	19
	9.5	3	5	23		11.725	1	5	19
	9.4625	4	5	23		4.7	2	5	19
	7.45054	1	2	24		8.775	3	5	19
	7.15521	1	3	24		6.75	4	5	19
	8.52604	2	3	24		5.69395	1	2	20
	6.2125	1	4	24		5.39918	1	3	20
	6.725	2	4	24		6.56257	2	3	20
	10.1875	3	4	24		5.63684	1	4	20
	5.46667	1	5	24		6.67982	2	4	20
	7.6	2	5	24		6.25263	3	4	20
	8.65	3	5	24		4.49643	1	5	20
	9.48333	4	5	24		6.31071	2	5	20
	5.9758	1	2	25		6.03571	3	5	20
	5.40169	1	3	25		4.97857	4	5	20
	6.67373	2	3	25		3.65	1	6	20
	7.64	1	4	25		9.9	2	6	20
	6.22	2	4	25		4.6	3	6	20
	6.16	3	4	25		5.85	4	6	20
	3.65	1	5	25		6.35	5	6	20
	12.55	2	5	25		6.78198	1	2	21
	12.4	3	5	25		6.67931	1	3	21
	13.15	4	5	25		7.3069	2	3	21
	8.59449	1	2	26		6.20571	1	4	21
	8.46953	1	3	26		7.49071	2	4	21
	8.74141	2	3	26		7.23571	3	4	21
	8.73571	1	4	26		6.122	1	5	21
	9.36786	2	4	26		6.184	2	5	21
	9.61786	3	4	26		7.678	3	5	21
	6.73333	1	5	26		8.33	4	5	21
	9.86667	2	5	26		5.46	1	6	21
	8.26667	3	5	26		6.79333	2	6	21
	11.0333	4	5	26		6.98667	3	6	21
	9.75654	1	2	27		7.95333	4	6	21
	9.805	1	3	27		7.84667	5	6	21
	10.163	2	3	27		6.04	1	7	21
	11.045	1	4	27		7.25	2	7	21
	9.47	2	4	27		6.16	3	7	21
	10.97	3	4	27		7.94	4	7	21
	7.9	1	5	27		8.03	5	7	21
	10.725	2	5	27		7.54	6	7	21
	10.15	3	5	27		5.73705	1	2	22
	10.775	4	5	27		5.075	1	3	22
	9.6	1	6	27		5.98362	2	3	22
	10.1	2	6	27		5.76818	1	4	22
	14.1167	3	6	27		5.35682	2	4	22
	10.1667	4	6	27		6.4	3	4	22
	10.4167	5	6	27		3.975	1	5	22
	9.30702	1	2	28		4.49167	2	5	22
	9.58488	1	3	28		5.35	3	5	22
	10.2698	2	3	28		5.625	4	5	22
	7.68333	1	4	28		3.9	1	6	22
	11.4833	2	4	28		5.175	2	6	22
	8.18333	3	4	28		8.725	3	6	22
	9.6	1	5	28		7.45	4	6	22
	8.625	2	5	28		5.25	5	6	22
	13.425	3	5	28		7.60102	1	2	23
	8.525	4	5	28		8.30781	1	3	23
	8.1366	1	2	29		8.21875	2	3	23
	8.08016	1	3	29		9.78333	1	4	23
	8.82778	2	3	29		7.95833	2	4	23
	7.745	1	4	29		6.925	3	4	23
	11.045	2	4	29		4.8	1	5	23
	10.69	3	4	29		3.85	2	5	23
	7.2	1	5	29		13.4	3	5	23
	7.44	2	5	29		10.7	4	5	23
	10.09	3	5	29		7.67111	1	2	24
	7.76	4	5	29		6.70417	1	3	24
	8	1	7	29		6.94583	2	3	24
	8.85	2	7	29		10.2	1	4	24
	5.4	3	7	29		8.45	2	4	24
	2.65	4	7	29		4.75	3	4	24
	10.7	5	7	29		6.21944	1	2	25
	10	6	7	29		5.33684	1	3	25
	9.43405	1	2	30		5.26053	2	3	25
	8.48	1	3	30		4.84286	1	4	25
	10.92	2	3	30		4.34524	2	4	25
	7.63857	1	2	31		4.42857	3	4	25
	8.925	1	3	31		3.85714	1	5	25
	7.7875	2	3	31		3.87857	2	5	25
	9.63413	1	2	32		4.61429	3	5	25
	9.92	1	3	32		4.37143	4	5	25
	10.85	2	3	32		6.8	1	6	25
	7.95	1	4	32		3.2	2	6	25
	9.4	2	4	32		5.65	3	6	25
	7.6	3	4	32		5.65	4	6	25
	8.49	1	2	33		7.35	5	6	25
	8.72727	1	3	33		5.96923	1	2	26
	9.26212	2	3	33		5.86964	1	3	26
	10.8	1	4	33		5.32768	2	3	26
	11.6833	2	4	33		5.45556	1	4	26
	7.68333	3	4	33		4.95556	2	4	26
	8	1	5	33		5.6463	3	4	26
	12.05	2	5	33		7.1	1	5	26
	7.35	3	5	33		6.8	2	5	26
	12.5	4	5	33		6.2	3	5	26
	7.22595	1	2	34		5.05	4	5	26
	7.24565	1	3	34		6.26823	1	2	27
	7.81196	2	3	34		5.40616	1	3	27
	6.82381	1	4	34		6.26051	2	3	27
	9.17976	2	4	34		5.38723	1	4	27
	8.48333	3	4	34		6.11702	2	4	27
	6.88929	1	5	34		6.88298	3	4	27
	8.26786	2	5	34		5.28636	1	5	27
	9.90714	3	5	34		5.69091	2	5	27
	7.725	4	5	34		8.04545	3	5	27
	8.5125	1	6	34		6.51364	4	5	27
	11.5125	2	6	34		8.40263	1	2	28
	8.6	3	6	34		8.13846	1	3	28
	7.875	4	6	34		7.86154	2	3	28
	8.7	5	6	34		7.77	1	4	28
	8.60458	1	2	35		5.91	2	4	28
	8.13125	1	3	35		8.68	3	4	28
	9.74583	2	3	35		5.125	1	5	28
	8.98333	1	4	35		6.325	2	5	28
	10.7	2	4	35		5.575	3	5	28
	8.64167	3	4	35		4.8	4	5	28
	11.05	1	6	35		7.0375	1	6	28
	4.7	2	6	35		5.7	2	6	28
	10.2	3	6	35		4.675	3	6	28
	14.2	4	6	35		6.725	4	6	28
	6.3	5	6	35		6.675	5	6	28
	8.17152	1	2	36		9.9	1	7	28
	8.93036	1	3	36		6.1	2	7	28
	9.41071	2	3	36		4.15	3	7	28
	7.35357	1	4	36		6.85	4	7	28
	10.5714	2	4	36		4.6	5	7	28
	9.81071	3	4	36		5.4	6	7	28
	8.55	1	6	36		6.83358	1	2	29
	9.15	2	6	36		6.05432	1	3	29
	7.9	3	6	36		6.72222	2	3	29
	12.5	4	6	36		5.87838	1	4	29
	5.15	5	6	36		6.21216	2	4	29
	9.62476	1	2	37		7.19595	3	4	29
	9.18125	1	3	37		5.36667	1	5	29
	10.4719	2	3	37		5.54444	2	5	29
	9.69444	1	4	37		7.17778	3	5	29
	10.725	2	4	37		6.54444	4	5	29
	10.4639	3	4	37		5.775	1	6	29
	9.8	1	5	37		6.0875	2	6	29
	7.95	2	5	37		6.025	3	6	29
	11.325	3	5	37		7.5625	4	6	29
	13.2	4	5	37		6.2375	5	6	29
	9.4881	1	2	38		5.9	1	7	29
	8.98367	1	3	38		5.15	2	7	29
	10.5245	2	3	38		4.75	3	7	29
	9.15769	1	4	38		4.75	4	7	29
	11.5731	2	4	38		11.35	5	7	29
	10.3462	3	4	38		4.25	6	7	29
	6.91667	1	5	38		7.05	1	2	30
	11.3333	2	5	38		6.44672	1	3	30
	12.85	3	5	38		6.29344	2	3	30
	9.68333	4	5	38		6.29324	1	4	30
	9.1095	1	2	39		6.48378	2	4	30
	8.87267	1	3	39		6.69865	3	4	30
	9.246	2	3	39		4.95556	1	5	30
	9.1	1	4	39		5.31111	2	5	30
	8.16538	2	4	39		5.62222	3	5	30
	8.46923	3	4	39		6.76111	4	5	30
	9.79167	1	5	39		9.85	1	6	30
	7.15	2	5	39		5.75	2	6	30
	7.19167	3	5	39		5.9	3	6	30
	9.025	4	5	39		4.45	4	6	30
	7.9	1	6	39		3.85	5	6	30
	9.05	2	6	39		4.075	1	7	30
	6.125	3	6	39		6.15	2	7	30
	6.65	4	6	39		5.5	3	7	30
	8.625	5	6	39		5.325	4	7	30
	6.60913	1	2	40		5.025	5	7	30
	6.05526	1	3	40		6.7	6	7	30
	8.31053	2	3	40		6.64964	1	2	31
	5.91	1	4	40		5.52241	1	3	31
	10.44	2	4	40		6.04526	2	3	31
	5.2	3	4	40		5.41087	1	4	31
	7.45442	1	2	41		5.63043	2	4	31
	7.88897	1	3	41		5.90217	3	4	31
	8.69265	2	3	41		3.75	1	5	31
	7.77963	1	4	41		3.85	2	5	31
	8.49815	2	4	41		5.25	3	5	31
	9.39259	3	4	41		6.45	4	5	31
	7.95	1	5	41		3.45	1	6	31
	9.11667	2	5	41		4.05	2	6	31
	8.33333	3	5	41		4.15	3	6	31
	8.83333	4	5	41		5.85	4	6	31
	6.7	1	6	41		5.9	5	6	31
	8.525	2	6	41		6.39107	1	2	32
	10.3	3	6	41		5.82348	1	3	32
	9.725	4	6	41		6.85682	2	3	32
	7.65	5	6	41		6.02838	1	4	32
	9.26624	1	2	42		6.37297	2	4	32
	9.33382	1	3	42		6.70135	3	4	32
	9.51029	2	3	42		4.81667	1	5	32
	9.7625	1	4	42		6.13333	2	5	32
	10.4062	2	4	42		5.98333	3	5	32
	9.01875	3	4	42		9.81667	4	5	32
	9.9125	1	5	42		5.05	1	6	32
	11.675	2	5	42		5.65	2	6	32
	12.075	3	5	42		8.425	3	6	32
	8.4375	4	5	42		10.425	4	6	32
	8.45	1	6	42		8.7	5	6	32
	9.35	2	6	42		6.6269	1	2	33
	13.9	3	6	42		5.88113	1	3	33
	12.75	4	6	42		6.74528	2	3	33
	7.15	5	6	42		5.27558	1	4	33
	7.9515	1	2	43		6.93837	2	4	33
	9.23214	1	3	43		7.40349	3	4	33
	7.87857	2	3	43		5.72273	1	5	33
	9.85	1	4	43		5.76364	2	5	33
	11.8	2	4	43		7.21818	3	5	33
	9.65	3	4	43		7.33182	4	5	33
	8.10696	1	2	44		7.0375	1	6	33
	7.77929	1	3	44		4.925	2	6	33
	9.15714	2	3	44		9.775	3	6	33
	9.3875	1	4	44		7.3125	4	6	33
	8.86	2	4	44		8.475	5	6	33
	9.7675	3	4	44		6.61592	1	2	34
	9.41667	1	5	44		6.12435	1	3	34
	6.16667	2	5	44		7.38057	2	3	34
	10.5333	3	5	44		5.17319	1	4	34
	7.26667	4	5	44		7.16522	2	4	34
	4.45	1	6	44		7.3413	3	4	34
	11.4	2	6	44		5.29474	1	5	34
	13.25	3	6	44		7.40526	2	5	34
	3.7	4	6	44		7.03947	3	5	34
	6.2	5	6	44		8.45	4	5	34
	8.43452	1	2	45		7.53636	1	6	34
	9.6	1	3	45		5.65909	2	6	34
	7.675	2	3	45		7.00909	3	6	34
	13.5	1	4	45		7.65909	4	6	34
	7.2	2	4	45		8.12273	5	6	34
	5.05	3	4	45		5.85762	1	2	35
	4.15	1	5	45		5.52083	1	3	35
	14.75	2	5	45		6.58611	2	3	35
	4.4	3	5	45		5.18333	1	4	35
	9.9	4	5	45		6.75417	2	4	35
	7.70895	1	2	46		6.54028	3	4	35
	6.89375	1	3	46		4.46875	1	5	35
	8.1625	2	3	46		6.625	2	5	35
	7.19	1	4	46		7.05625	3	5	35
	9.09	2	4	46		6.5625	4	5	35
	8.585	3	4	46		4.025	1	6	35
	7.7	1	5	46		4.35	2	6	35
	8.55	2	5	46		5.65	3	6	35
	10.775	3	5	46		5.2	4	6	35
	10.2	4	5	46		6.675	5	6	35
	8.287	1	2	47		6.95235	1	2	36
	8.31757	1	3	47		5.70532	1	3	36
	9.07162	2	3	47		6.03511	2	3	36
	8.12955	1	4	47		5.825	1	4	36
	9.02273	2	4	47		5.8375	2	4	36
	9.08636	3	4	47		6.92188	3	4	36
	6.72	1	5	47		5.54375	1	5	36
	12.24	2	5	47		5.0625	2	5	36
	9.8	3	5	47		5.2875	3	5	36
	9.78	4	5	47		5.81875	4	5	36
	9.01667	1	6	47		5.3268	1	2	37
	9.08333	2	6	47		5.50441	1	3	37
	9.58333	3	6	47		6.36912	2	3	37
	7.56667	4	6	47		4.275	1	4	37
	10.85	5	6	47		5.25	2	4	37
	8.15	1	7	47		5.95	3	4	37
	9.3	2	7	47		6.61875	1	2	38
	12.4	3	7	47		6.725	1	3	38
	11.8	4	7	47		7.20556	2	3	38
	11.95	5	7	47		6.76667	1	4	38
	11.9	6	7	47		5.85	2	4	38
	8.79772	1	2	48		10.6	3	4	38
	9.50606	1	3	48		7.3	1	5	38
	9.83788	2	3	48		10.275	2	5	38
	9.49444	1	4	48		9.075	3	5	38
	11.6111	2	4	48		5.15	4	5	38
	9.33333	3	4	48		6.94672	1	2	39
	8.925	1	5	48		6.15556	1	3	39
	10.8625	2	5	48		7.25694	2	3	39
	9.1	3	5	48		5.36667	1	4	39
	12.1375	4	5	48		7.825	2	4	39
	4.35	1	6	48		7.86667	3	4	39
	9.25	2	6	48		4.6	1	6	39
	11.5	3	6	48		4.95	2	6	39
	12.4	4	6	48		9.35	3	6	39
	7.5	5	6	48		7	4	6	39
	6.47393	1	2	49		6	5	6	39
	5.70263	1	3	49		7.23786	1	2	40
	7.88421	2	3	49		6.92593	1	3	40
	6.2	1	4	49		6.08704	2	3	40
	10.125	2	4	49		7.39	1	4	40
	8.71875	3	4	49		5.83667	2	4	40
	4.1	1	5	49		6.14333	3	4	40
	13.8	2	5	49		5.83333	1	5	40
	6.4	3	5	49		6.25833	2	5	40
	5.25	4	5	49		6.775	3	5	40
	5.93316	1	2	50		7.91667	4	5	40
	5.37268	1	3	50		5.16667	1	6	40
	7.11753	2	3	50		7.16667	2	6	40
	4.74667	1	4	50		5.08333	3	6	40
	9.17333	2	4	50		6.66667	4	6	40
	8.12333	3	4	50		5.425	5	6	40
	3.5	1	5	50		4.35	1	7	40
	7.075	2	5	50		10.7	2	7	40
	11.35	3	5	50		4.5	3	7	40
	8.3	4	5	50		8.5	4	7	40
	9.8372	1	2	51		12.55	5	7	40
	9.77286	1	3	51		9.45	6	7	40
	11.2571	2	3	51		6.63734	1	2	41
	7.82	1	4	51		5.48833	1	3	41
	10.88	2	4	51		5.64333	2	3	41
	12.49	3	4	51		6.725	1	4	41
	6.77492	1	2	52		7.15	2	4	41
	6.27137	1	3	52		5.81667	3	4	41
	7.80968	2	3	52		6.27143	1	5	41
	5.35893	1	4	52		4.79286	2	5	41
	7.82679	2	4	52		5.20714	3	5	41
	7.89464	3	4	52		5.38571	4	5	41
	6.95	1	5	52		6.25577	1	2	42
	5.83	2	5	52		5.48175	1	3	42
	7.86	3	5	52		6.0881	2	3	42
	7.32	4	5	52		5.16111	1	4	42
	9.175	1	6	52		4.86667	2	4	42
	5.95	2	6	52		5.48519	3	4	42
	9.975	3	6	52		5.2	1	5	42
	6.025	4	6	52		5.95833	2	5	42
	11.325	5	6	52		6.75417	3	5	42
	8.46212	1	2	53		5.56667	4	5	42
	8.175	1	3	53		4.05	1	6	42
	5.885	2	3	53		4.0875	2	6	42
	5.63333	1	4	53		7.65	3	6	42
	9.75	2	4	53		5.0625	4	6	42
	5.95	3	4	53		6.5875	5	6	42
	4.1	1	6	53		4.45	1	7	42
	11.65	2	6	53		4.8	2	7	42
	8.25	3	6	53		10.9	3	7	42
	7.15	4	6	53		3.15	4	7	42
	6.2	5	6	53		8.9	5	7	42
	6.90949	1	2	54		7.8	6	7	42
	6.047	1	3	54		5.78344	1	2	43
	6.747	2	3	54		5.76316	1	3	43
	5.90714	1	4	54		6.65526	2	3	43
	6.22143	2	4	54		5.02143	1	4	43
	6.95	3	4	54		5.84286	2	4	43
	8.95	1	5	54		7.00714	3	4	43
	8.275	2	5	54		6.4	1	5	43
	4.525	3	5	54		5.45	2	5	43
	5.8	4	5	54		10.525	3	5	43
	7.2747	1	2	55		7.525	4	5	43
	6.60427	1	3	55		6.55556	1	2	44
	8.61098	2	3	55		8.43333	1	3	44
	6.74667	1	4	55		4.71667	2	3	44
	9.72	2	4	55		5.3875	1	4	44
	8.82333	3	4	55		7.225	2	4	44
	5.35	1	5	55		7.2125	3	4	44
	8.13333	2	5	55		4.55	1	5	44
	8.76667	3	5	55		8.25	2	5	44
	10.2333	4	5	55		4.975	3	5	44
	5.4	1	6	55		6.1	4	5	44
	7.45	2	6	55		3.8	1	7	44
	9.7	3	6	55		4.45	2	7	44
	13.7	4	6	55		5	3	7	44
	4.4	5	6	55		10.05	4	7	44
	5.70996	1	2	56		5.15	5	7	44
	5.73133	1	3	56		14.9	6	7	44
	7.52467	2	3	56		6.99524	1	2	45
	4.325	1	4	56		5.40172	1	3	45
	6.2	2	4	56		7.22759	2	3	45
	8.20833	3	4	56		7.685	1	4	45
	5.61	1	5	56		6.69	2	4	45
	6.42	2	5	56		6.215	3	4	45
	8.5	3	5	56		4.0125	1	5	45
	7.29	4	5	56		8.225	2	5	45
	4.075	1	6	56		9.475	3	5	45
	9.6	2	6	56		7.4625	4	5	45
	6.375	3	6	56		4.6	1	6	45
	12.6	4	6	56		3.75	2	6	45
	8.575	5	6	56		8.45	3	6	45
	7.22734	1	2	57		10.95	4	6	45
	5.75385	1	3	57		10.9	5	6	45
	7.74519	2	3	57		6.70143	1	2	46
	5.64167	1	4	57		6.04194	1	3	46
	7.52083	2	4	57		6.89839	2	3	46
	7.01667	3	4	57		5.20294	1	4	46
	11.7333	1	5	57		5.09706	2	4	46
	11.1333	2	5	57		5.57353	3	4	46
	8.56667	3	5	57		4.775	1	5	46
	9.35	4	5	57		7.3125	2	5	46
	6.2	1	6	57		4.2875	3	5	46
	7.45	2	6	57		8.225	4	5	46
	6.9	3	6	57		3.45	1	6	46
	8.6	4	6	57		8.3	2	6	46
	4.7	5	6	57		14.45	3	6	46
	5.8719	1	2	58		4.35	4	6	46
	5.775	1	3	58		5.75	5	6	46
	7.25417	2	3	58		6.83194	1	2	47
	4.825	1	4	58		6.02222	1	3	47
	5.15	2	4	58		6.08889	2	3	47
	4.5	3	4	58		6.4	1	4	47
	6.1	1	5	58		4.70714	2	4	47
	8.1	2	5	58		6.78571	3	4	47
	5	3	5	58		5.8625	1	5	47
	4.4	4	5	58		5.1125	2	5	47
	7.11129	1	2	59		6.1125	3	5	47
	7.345	1	3	59		4.6	4	5	47
	8.64	2	3	59		7.57385	1	2	48
	6.6825	1	2	60		6.28571	1	3	48
	6.1125	1	3	60		8.275	2	3	48
	7.975	2	3	60		5.15	1	4	48
	10.0038	1	2	61		5.225	2	4	48
	8.91	1	3	61		8.9	3	4	48
	9.55	2	3	61		5.825	1	5	48
	7.15	1	4	61		4.95	2	5	48
	6.85	2	4	61		6.525	3	5	48
	10.8	3	4	61		8.2	4	5	48
	11.75	1	5	61		7.23882	1	2	49
	12.4	2	5	61		6.89118	1	3	49
	7.4	3	5	61		8.90588	2	3	49
	8.65	4	5	61		6.02	1	4	49
	8.41	1	2	62		8.23	2	4	49
	9.2625	1	3	62		6.82	3	4	49
	10.375	2	3	62		6.045	1	2	50
	6.45	1	4	62		5.32468	1	3	50
	10.525	2	4	62		6.3474	2	3	50
	10.15	3	4	62		5.49118	1	4	50
	9.15	1	6	62		6.38235	2	4	50
	6.5	2	6	62		5.90588	3	4	50
	6.45	3	6	62		5.13333	1	5	50
	12	4	6	62		5.53333	2	5	50
	9.05	5	6	62		5.44167	3	5	50
	6.68929	1	2	63		6.69167	4	5	50
	3.8	1	3	63		5.53557	1	2	51
	6.85	2	3	63		4.65988	1	3	51
	6.22308	1	2	64		4.65174	2	3	51
	3.625	1	3	64		4.68797	1	4	51
	5	2	3	64		4.57722	2	4	51
	7.34539	1	2	65		4.70823	3	4	51
	3.65	1	3	65		3.74559	1	5	51
	10	2	3	65		4.37941	2	5	51
	5.60455	1	2	66		4.46176	3	5	51
	4.744	1	3	66		5.03088	4	5	51
	6.92	2	3	66		8	1	6	51
	5.1	1	4	66		6.45	2	6	51
	7.53889	2	4	66		3.725	3	6	51
	9.07222	3	4	66		4.525	4	6	51
	6.4375	1	5	66		4.9	5	6	51
	6.8125	2	5	66		4	1	7	51
	9.5	3	5	66		12.05	2	7	51
	6.7	4	5	66		3.05	3	7	51
	8.9	1	6	66		6.05	4	7	51
	13.95	2	6	66		6.15	5	7	51
	6	3	6	66		3.75	6	7	51
	12.3	4	6	66		7.80044	1	2	52
	8.9	5	6	66		8.2973	1	3	52
	5.44294	1	2	67		7.2973	2	3	52
	5.326	1	3	67		6.5087	1	4	52
	6.98	2	3	67		5.48043	2	4	52
	4.72857	1	4	67		6.76087	3	4	52
	6.53571	2	4	67		5.99286	1	5	52
	7.68571	3	4	67		5.60714	2	5	52
	3.55	1	5	67		5.93571	3	5	52
	6.18333	2	5	67		6.45714	4	5	52
	6.01667	3	5	67		7.55	1	6	52
	5.1	4	5	67		10.0333	2	6	52
	6.31222	1	2	68		6.31667	3	6	52
	6.019	1	3	68		6.7	4	6	52
	8.59	2	3	68		7.2	5	6	52
	4.125	1	4	68		6.32568	1	2	53
	6.28333	2	4	68		5.89321	1	3	53
	7.25833	3	4	68		6.07963	2	3	53
	4.525	1	5	68		5.335	1	4	53
	6.075	2	5	68		6.675	2	4	53
	9.8875	3	5	68		7.295	3	4	53
	8.875	4	5	68		6.17683	1	2	54
	3.95	1	6	68		6.03409	1	3	54
	9.8	2	6	68		6.13068	2	3	54
	9.3	3	6	68		7.15625	1	4	54
	12	4	6	68		6.05625	2	4	54
	9.65	5	6	68		5.975	3	4	54
	5.58704	1	2	69		4.4625	1	5	54
	5.11182	1	3	69		6.46875	2	5	54
	7.11818	2	3	69		7.3375	3	5	54
	4.12692	1	4	69		7.56875	4	5	54
	8.34038	2	4	69		5.225	1	6	54
	8.23462	3	4	69		4.625	2	6	54
	4.78	1	5	69		8.075	3	6	54
	9.36	2	5	69		5.8875	4	6	54
	7.69	3	5	69		9.25	5	6	54
	9.33	4	5	69		7.78854	1	2	55
	5.3	1	6	69		7.73333	1	3	55
	9.35	2	6	69		7.34762	2	3	55
	10.05	3	6	69		7.50833	1	4	55
	5.7	4	6	69		8.425	2	4	55
	9.35	5	6	69		9.03333	3	4	55
	7.4025	1	2	70		5.63	1	5	55
	10.125	1	3	70		5.74	2	5	55
	6.075	2	3	70		6.66	3	5	55
	6.53682	1	2	71		7.79	4	5	55
	5.6125	1	3	71		6.23814	1	2	56
	7.74062	2	3	71		6.27619	1	3	56
	4	1	4	71		6.76429	2	3	56
	4	2	4	71		4.9	1	4	56
	5.8	3	4	71		6.54118	2	4	56
	6.96891	1	2	72		6.52353	3	4	56
	6.04841	1	3	72		4.625	1	5	56
	7.65952	2	3	72		5.375	2	5	56
	6.65	1	4	72		6.3	3	5	56
	7.4	2	4	72		7.975	4	5	56
	9.31667	3	4	72		9.65628	1	2	57
	4.7	1	5	72		10.3183	1	3	57
	13.95	2	5	72		9.19	2	3	57
	8.4	3	5	72		8.73333	1	4	57
	6.6	4	5	72		7.15	2	4	57
	5.18382	1	2	73		9.45	3	4	57
	5.13772	1	3	73		9.64867	1	2	58
	6.57325	2	3	73		9.22885	1	3	58
	4.77647	1	4	73		8.66923	2	3	58
	6.11176	2	4	73		8.69375	1	4	58
	6.29706	3	4	73		8.2375	2	4	58
	5.65481	1	2	74		7.95	3	4	58
	6.2375	1	3	74		8.55	1	5	58
	6.98333	2	3	74		5.65	2	5	58
	3.73	1	4	74		7.725	3	5	58
	5.8	2	4	74		5.775	4	5	58
	6.41	3	4	74		6.5625	1	2	59
	3.35	1	5	74		8.65	1	3	59
	6.5	2	5	74		10.18	2	3	59
	4.95	3	5	74		4.725	1	4	59
	12.2	4	5	74		8.175	2	4	59
	7.086	1	2	75		4.725	3	4	59
	5.825	1	3	75		5.16667	1	5	59
	8.275	2	3	75		8.23333	2	5	59
	6.99023	1	2	76		5.81667	3	5	59
	8.39167	1	3	76		5.26667	4	5	59
	7.375	2	3	76		5.84605	1	2	60
	7.8	1	4	76		5.97333	1	3	60
	12.95	2	4	76		7.07667	2	3	60
	9.1	3	4	76		6.2125	1	4	60
	6.95273	1	2	77		8.125	2	4	60
	6.76667	1	3	77		6.425	3	4	60
	8.55	2	3	77		7.02301	1	2	61
	3.5	1	4	77		6.69651	1	3	61
	4.9	2	4	77		7.54767	2	3	61
	9.35	3	4	77		5.72308	1	4	61
	6.03	1	2	78		7.18654	2	4	61
	4.68333	1	3	78		6.72115	3	4	61
	9.83333	2	3	78		5.30714	1	5	61
	5.7	1	4	78		5.7	2	5	61
	7.95	2	4	78		5.40714	3	5	61
	11.25	3	4	78		6.32143	4	5	61
	5.43227	1	2	79		5.4125	1	6	61
	5.48485	1	3	79		7.625	2	6	61
	6.69848	2	3	79		7.975	3	6	61
	4.66667	1	4	79		7.625	4	6	61
	5.225	2	4	79		7.4375	5	6	61
	8.94167	3	4	79		5.5	1	7	61
	4.05	1	5	79		8.2	2	7	61
	4.65	2	5	79		4.4	3	7	61
	13.15	3	5	79		7.35	4	7	61
	5.45	4	5	79		5.4	5	7	61
	7.33011	1	2	80		5.25	6	7	61
	7.275	1	3	80		7.66678	1	2	62
	6.90278	2	3	80		6.74432	1	3	62
	8.025	1	4	80		7.68693	2	3	62
	11.275	2	4	80		7.31481	1	4	62
	7.475	3	4	80		7.56111	2	4	62
	6.77509	1	2	81		6.62222	3	4	62
	5.87674	1	3	81		4.2125	1	5	62
	9.07093	2	3	81		7.3625	2	5	62
	5.5375	1	4	81		11.1375	3	5	62
	8.2875	2	4	81		7.175	4	5	62
	8.1375	3	4	81		4.7375	1	6	62
	6.8	1	5	81		6.7375	2	6	62
	7.91667	2	5	81		5.7375	3	6	62
	9.11667	3	5	81		5.025	4	6	62
	8.76667	4	5	81		6.1125	5	6	62
	7.03641	1	2	82		5.877	1	2	63
	6.90688	1	3	82		5.18125	1	3	63
	7.6425	2	3	82		5.25481	2	3	63
	6.20952	1	4	82		4.99552	1	4	63
	9.1	2	4	82		4.72985	2	4	63
	7.63571	3	4	82		5.31866	3	4	63
	6.46875	1	5	82		4.48	1	5	63
	7.64375	2	5	82		4.505	2	5	63
	9.94375	3	5	82		5.025	3	5	63
	9.2	4	5	82		5.005	4	5	63
	8.95	1	6	82		3.55	1	6	63
	5.8	2	6	82		4.35	2	6	63
	14.65	3	6	82		10.25	3	6	63
	8.45	4	6	82		4.05	4	6	63
	6.95	5	6	82		9.6	5	6	63
	6.96807	1	2	83		6.47553	1	2	64
	7.15625	1	3	83		5.52059	1	3	64
	6.14375	2	3	83		5.58176	2	3	64
	9.75	1	4	83		6.09681	1	4	64
	6.35	2	4	83		4.7883	2	4	64
	13.4	3	4	83		5.47553	3	4	64
	7.05294	1	2	84		5.6625	1	5	64
	5.6375	1	3	84		5.18125	2	5	64
	6.95833	2	3	84		4.975	3	5	64
	4.85	1	4	84		5.2875	4	5	64
	5	2	4	84		8.41421	1	2	65
	3.9	3	4	84		7.43393	1	3	65
	8.8	1	5	84		7.01964	2	3	65
	13.85	2	5	84		7.16	1	4	65
	11.2	3	5	84		6.81	2	4	65
	9.5	4	5	84		6.77	3	4	65
	7.35952	1	2	85		5.8	1	5	65
	7.51818	1	3	85		7.68333	2	5	65
	7.57273	2	3	85		8.25	3	5	65
	8.05	1	4	85		5.3	4	5	65
	6.45	2	4	85		5.86066	1	2	66
	6.475	3	4	85		5.75338	1	3	66
	5.45166	1	2	86		5.88041	2	3	66
	6.54231	1	3	86		4.64	1	4	66
	7.25769	2	3	86		4.75	2	4	66
	6.72623	1	2	87		6.44	3	4	66
	5.2602	1	3	87		7.37606	1	2	67
	6.58367	2	3	87		7.37167	1	3	67
	4.88571	1	4	87		5.38333	2	3	67
	5.54286	2	4	87		6.46667	1	4	67
	9.16429	3	4	87		5.83333	2	4	67
	4.3	1	5	87		4.13333	3	4	67
	7.25	2	5	87		7.03967	1	2	68
	6.1	3	5	87		5.95788	1	3	68
	12.4	4	5	87		6.44918	2	3	68
	4.1	1	6	87		5.91486	1	4	68
	11	2	6	87		6.24054	2	4	68
	6.1	3	6	87		6.94324	3	4	68
	8.9	4	6	87		6.48929	1	5	68
	10.8	5	6	87		6.5875	2	5	68
	8.65256	1	2	88		6.91607	3	5	68
	10.7333	1	3	88		6.725	4	5	68
	7.19167	2	3	88		5.22222	1	6	68
	7.79545	1	2	89		5.4	2	6	68
	5.6625	1	3	89		6.46944	3	6	68
	6.81875	2	3	89		6.24722	4	6	68
	5.3	1	4	89		6.78333	5	6	68
	9.65	2	4	89		4.36667	1	7	68
	5.2	3	4	89		6.01667	2	7	68
	5.87008	1	2	90		8.26667	3	7	68
	5	1	3	90		7.58333	4	7	68
	6.62031	2	3	90		7.08333	5	7	68
	4	1	4	90		9.2	6	7	68
	5.5	2	4	90		7.86176	1	2	69
	5.6	3	4	90		6.52963	1	3	69
	9	1	6	90		7.11111	2	3	69
	8.1	2	6	90		6.08636	1	4	69
	6.9	3	6	90		7.20455	2	4	69
	11.35	4	6	90		7.48182	3	4	69
	10.25	5	6	90		5.15	1	5	69
	6.27156	1	2	91		7	2	5	69
	5.17206	1	3	91		5.91667	3	5	69
	6.64118	2	3	91		5.1	4	5	69
	5.03	1	4	91		6.73611	1	2	70
	5.58	2	4	91		4.66364	1	3	70
	6.44	3	4	91		5.66515	2	3	70
	4.35	1	5	91		4.20962	1	4	70
	4.475	2	5	91		4.70769	2	4	70
	6.3	3	5	91		4.70385	3	4	70
	4.675	4	5	91		5.08571	1	5	70
	3.8	1	6	91		4.59286	2	5	70
	3.75	2	6	91		4.75	3	5	70
	4.8	3	6	91		4.78571	4	5	70
	11.55	4	6	91		6.35	1	6	70
	5.8	5	6	91		4.2	2	6	70
	5.90745	1	2	92		8.05	3	6	70
	5.1413	1	3	92		5.75	4	6	70
	7.19565	2	3	92		9.45	5	6	70
	4.6	1	4	92		5.30988	1	2	71
	5.8	2	4	92		4.69626	1	3	71
	6.6	3	4	92		5.79159	2	3	71
	8.69483	1	2	93		4.30978	1	4	71
	13.3	1	3	93		5.31739	2	4	71
	12.6167	2	3	93		5.36848	3	4	71
	6.99625	1	2	94		4.225	1	5	71
	5.684	1	3	94		4.61562	2	5	71
	7.248	2	3	94		4.80312	3	5	71
	4.4375	1	4	94		4.91563	4	5	71
	5.925	2	4	94		4.84	1	6	71
	7.6625	3	4	94		5.69	2	6	71
	4.7	1	5	94		7.37	3	6	71
	5.25	2	5	94		4.91	4	6	71
	4.75	3	5	94		7.16	5	6	71
	6.3	4	5	94		3.3	1	7	71
	6.55658	1	2	95		3.55	2	7	71
	5.47553	1	3	95		14.2	3	7	71
	6.47128	2	3	95		5.8	4	7	71
	4.79375	1	4	95		4.8	5	7	71
	7.525	2	4	95		5.55	6	7	71
	8.7875	3	4	95		7.07539	1	2	72
	5.6	1	5	95		7.48083	1	3	72
	5.6125	2	5	95		7.09167	2	3	72
	6.2625	3	5	95		7.7697	1	4	72
	6.0625	4	5	95		7.02879	2	4	72
	6.58155	1	2	96		7.28636	3	4	72
	6.025	1	3	96		7.04667	1	5	72
	7.51667	2	3	96		7.06333	2	5	72
	6.71875	1	4	96		7.20333	3	5	72
	7.575	2	4	96		7.72333	4	5	72
	6.56875	3	4	96		9.29375	1	6	72
	8.428	1	2	97		7.35	2	6	72
	8.74286	1	3	97		6.09375	3	6	72
	9.55714	2	3	97		6.0375	4	6	72
	6.87804	1	2	98		8.55	5	6	72
	6.61923	1	3	98		6.62857	1	2	73
	7.31538	2	3	98		5.85069	1	3	73
	5.31667	1	4	98		6.40833	2	3	73
	10.9833	2	4	98		5.93333	1	4	73
	5.8	3	4	98		6.33056	2	4	73
	7.56071	1	2	99		7.08889	3	4	73
	3.81667	1	3	99		5.39286	1	5	73
	9.45	2	3	99		5.89286	2	5	73
	5.3	1	4	99		5.52143	3	5	73
	12.25	2	4	99		7.75	4	5	73
	6.65	3	4	99		4.15	1	6	73
	8.10526	1	2	100		4.9	2	6	73
	6.72273	1	3	100		14.95	3	6	73
	9.33636	2	3	100		6.85	4	6	73
	5.925	1	4	100		4.7	5	6	73
	5.2375	2	4	100		6.62849	1	2	74
	7.8875	3	4	100		5.14	1	3	74
	7.04632	1	2	101		7.425	2	3	74
	7.345	1	3	101		6.86518	1	2	75
	8.41	2	3	101		6.01974	1	3	75
	3.95	1	4	101		7.53947	2	3	75
	6.55	2	4	101		6.33636	1	4	75
	7.25	3	4	101		5.47273	2	4	75
	7.08191	1	2	102		7.23182	3	4	75
	5.38077	1	3	102		5.45	1	5	75
	5.65385	2	3	102		7.55	2	5	75
	5.0125	1	4	102		5	3	5	75
	6.7	2	4	102		7.75	4	5	75
	5.8875	3	4	102		5.70106	1	2	76
	9.3986	1	2	103		5.30273	1	3	76
	8.48608	1	3	103		6.19045	2	3	76
	8.01392	2	3	103		4.80526	1	4	76
	8.35781	1	4	103		6.33158	2	4	76
	8.36719	2	4	103		6.50263	3	4	76
	8.35313	3	4	103		4.88125	1	5	76
	8.85667	1	5	103		5.275	2	5	76
	9.01667	2	5	103		6.8375	3	5	76
	8.80667	3	5	103		7.18125	4	5	76
	9.73667	4	5	103		7.50913	1	2	77
	6.13125	1	6	103		6.53854	1	3	77
	6.525	2	6	103		6.58229	2	3	77
	5.88125	3	6	103		5.65714	1	4	77
	7.475	4	6	103		6.84762	2	4	77
	8.71875	5	6	103		5.07381	3	4	77
	13.85	1	7	103		8.15	1	5	77
	8.25	2	7	103		4.7	2	5	77
	12.8	3	7	103		4.9	3	5	77
	13.15	4	7	103		4.45	4	5	77
	13.6	5	7	103		5.4	1	6	77
	12.85	6	7	103		7.9	2	6	77
	10.4193	1	2	104		6.75	3	6	77
	7.48889	1	3	104		7.2	4	6	77
	10.2	2	3	104		8.4	5	6	77
	6.77011	1	2	105		5.4	1	7	77
	8.05	1	3	105		4.55	2	7	77
	8.57143	2	3	105		6.45	3	7	77
	3.35	1	4	105		4.25	4	7	77
	7.05	2	4	105		3.7	5	7	77
	6.75	3	4	105		8	6	7	77
	6.79818	1	2	106		6.61243	1	2	78
	6.65	1	3	106		6.17609	1	3	78
	8.11111	2	3	106		6.85942	2	3	78
	10.1	1	4	106		5.98793	1	4	78
	5.15	2	4	106		6.2431	2	4	78
	4.78333	3	4	106		5.71379	3	4	78
	4.35	1	5	106		5.445	1	5	78
	7.55	2	5	106		5.175	2	5	78
	6.6	3	5	106		7.41	3	5	78
	8.5	4	5	106		5.54	4	5	78
	7.62692	1	2	107		9.15	1	6	78
	5.2	1	3	107		4	2	6	78
	11.15	2	3	107		14.45	3	6	78
	7.85	1	5	107		6.25	4	6	78
	10.25	2	5	107		4.7	5	6	78
	4.25	3	5	107		8.69953	1	2	79
	10	4	5	107		7.959	1	3	79
	6.98778	1	2	108		8.794	2	3	79
	6.28846	1	3	108		8.57143	1	4	79
	7.74038	2	3	108		8.30714	2	4	79
	7.4125	1	4	108		9.08571	3	4	79
	7.15	2	4	108		9.85	1	5	79
	6.7375	3	4	108		9.675	2	5	79
	5.175	1	5	108		8.725	3	5	79
	4.375	2	5	108		7.45	4	5	79
	5.825	3	5	108		5.66353	1	2	80
	4.425	4	5	108		6.00319	1	3	80
	9.48125	1	2	109		5.84681	2	3	80
	8.50833	1	3	109		5.855	1	4	80
	7.65833	2	3	109		6.27	2	4	80
	8.45	1	5	109		5.55	3	4	80
	5.1	2	5	109		5.1375	1	5	80
	3.9	3	5	109		4.7625	2	5	80
	5	4	5	109		5.1	3	5	80
	11.5417	1	2	110		4.8875	4	5	80
	9.06667	1	3	110		6.03895	1	2	81
	9.62222	2	3	110		6.15686	1	3	81
	8.325	1	4	110		6.34804	2	3	81
	9.73333	2	4	110		5.29375	1	4	81
	9.89167	3	4	110		6.03125	2	4	81
	6.95667	1	5	110		6.025	3	4	81
	6.86333	2	5	110		5.2125	1	5	81
	9.52	3	5	110		6.4625	2	5	81
	9.46333	4	5	110		6.0625	3	5	81
	5.75	1	6	110		6.8875	4	5	81
	7.95	2	6	110		4.975	1	6	81
	5.1	3	6	110		5.125	2	6	81
	8.9	4	6	110		5.3	3	6	81
	5.7	5	6	110		5.25	4	6	81
	7.875	1	7	110		6.675	5	6	81
	8.75	2	7	110		5.34133	1	2	82
	5.1625	3	7	110		4.87415	1	3	82
	5.8	4	7	110		5.77551	2	3	82
	6.15	5	7	110		4.73228	1	4	82
	7.725	6	7	110		5.44494	2	4	82
	6.57273	1	2	111		5.67278	3	4	82
	7.49474	1	3	111		4.92955	1	5	82
	7.33158	2	3	111		4.99545	2	5	82
	4.45	1	4	111		5.36136	3	5	82
	4.85	2	4	111		6.49091	4	5	82
	5.4	3	4	111		3.95	1	6	82
	5.1	1	5	111		3.65	2	6	82
	6	2	5	111		10.05	3	6	82
	5.2	3	5	111		6.8	4	6	82
	6.825	4	5	111		4.1	5	6	82
	5.94103	1	2	112		7.68481	1	2	83
	5.90192	1	3	112		5.99286	1	3	83
	7.75577	2	3	112		7.12143	2	3	83
	6.28333	1	4	112		4.725	1	4	83
	5.75	2	4	112		8.675	2	4	83
	6.3	3	4	112		4.3	3	4	83
	3.65	1	5	112		7.21169	1	2	84
	8.75	2	5	112		7.03594	1	3	84
	10.2	3	5	112		7.42812	2	3	84
	7.85	4	5	112		6.66818	1	4	84
	7.64265	1	2	113		7.45455	2	4	84
	6.56111	1	3	113		6.63182	3	4	84
	7.65556	2	3	113		9.475	1	5	84
	4.9	1	4	113		8.15	2	5	84
	12.45	2	4	113		6.35	3	5	84
	5.35	3	4	113		8.675	4	5	84
	5.76351	1	2	114		8.525	1	6	84
	5.85	1	3	114		4.825	2	6	84
	7.55	2	3	114		9.3	3	6	84
	3.1	1	4	114		4.35	4	6	84
	7.5	2	4	114		5.975	5	6	84
	5.6	3	4	114		6.1743	1	2	85
	7.95208	1	2	115		5.58083	1	3	85
	6.72683	1	2	116		6.50167	2	3	85
	6.63077	1	3	116		5.37083	1	4	85
	7.74615	2	3	116		5.29792	2	4	85
	5.35	1	4	116		6.85625	3	4	85
	4.475	2	4	116		5.8125	1	5	85
	5.1	3	4	116		6.1875	2	5	85
	4.3875	1	5	116		6.25	3	5	85
	5.9	2	5	116		7.15	4	5	85
	5.1875	3	5	116		4.35	1	6	85
	4.4125	4	5	116		4.45	2	6	85
	3.6	1	6	116		4.05	3	6	85
	4.825	2	6	116		6.7	4	6	85
	6.375	3	6	116		11.15	5	6	85
	3.675	4	6	116		9.57952	1	2	86
	3.625	5	6	116		8.89571	1	3	86
	6.52979	1	2	117		10.6129	2	3	86
	5.79	1	3	117		8.51	1	4	86
	5.26	2	3	117		10.19	2	4	86
	5.775	1	4	117		10.2	3	4	86
	7.15	2	4	117		5.35	1	5	86
	6.36667	3	4	117		11.45	2	5	86
	5.1	1	5	117		9.7	3	5	86
	3.5	2	5	117		6.35	4	5	86
	4.75	3	5	117		6.18029	1	2	87
	4.3	4	5	117		5.93977	1	3	87
	11.85	1	6	117		6.06136	2	3	87
	4.6	2	6	117		5.56538	1	4	87
	4.15	3	6	117		6.00385	2	4	87
	5.55	4	6	117		7.05	3	4	87
	4.65	5	6	117		6.07143	1	5	87
	5.85394	1	2	118		5.85	2	5	87
	5.065	1	3	118		5.58571	3	5	87
	6.52	2	3	118		8.12143	4	5	87
	3.1375	1	4	118		5.12857	1	6	87
	6.175	2	4	118		5.2	2	6	87
	6.6125	3	4	118		5.95714	3	6	87
	6.52763	1	2	119		6.60714	4	6	87
	8.65	1	3	119		6.64286	5	6	87
	6.975	2	3	119		5.725	1	7	87
	5.55336	1	2	120		9.05	2	7	87
	4.35927	1	3	120		6.35	3	7	87
	6.42837	2	3	120		8.725	4	7	87
	4.29884	1	4	120		7.15	5	7	87
	6.81163	2	4	120		8.15	6	7	87
	8.43605	3	4	120		9.31429	1	2	88
	4.45455	1	5	120		8.56667	1	3	88
	6.19545	2	5	120		9.81852	2	3	88
	7.48182	3	5	120		9.275	1	4	88
	8.96818	4	5	120		11.35	2	4	88
	3.1	1	6	120		9.1375	3	4	88
	7.4	2	6	120		5.59891	1	2	89
	9.7	3	6	120		5.03051	1	3	89
	4.75	4	6	120		4.87373	2	3	89
	10.35	5	6	120		4.728	1	4	89
	8.90101	1	2	121		4.29	2	4	89
	9.64444	1	3	121		4.479	3	4	89
	7.99167	2	3	121		5.32955	1	5	89
	9.175	1	4	121		4.67727	2	5	89
	6	2	4	121		4.51591	3	5	89
	4.275	3	4	121		4.19318	4	5	89
	4.0623	1	2	122		4.55714	1	6	89
	4.18571	1	3	122		4.03571	2	6	89
	6.20714	2	3	122		6.3	3	6	89
	4.3881	1	4	122		4.5	4	6	89
	6.12381	2	4	122		6.30714	5	6	89
	7.42381	3	4	122		6.11303	1	2	90
	3.56667	1	5	122		5.965	1	3	90
	5.21667	2	5	122		5.78444	2	3	90
	8.58333	3	5	122		5.59891	1	4	90
	9.38333	4	5	122		5.26739	2	4	90
	3.725	1	6	122		5.85435	3	4	90
	4.75	2	6	122		5.21	1	5	90
	6.625	3	6	122		5.88	2	5	90
	10.9	4	6	122		5.24	3	5	90
	5.075	5	6	122		6.64	4	5	90
	5.35957	1	2	123		4.83333	1	6	90
	4.90547	1	3	123		5.35833	2	6	90
	7.46875	2	3	123		5.35	3	6	90
	5.58542	1	4	123		4.94167	4	6	90
	8.04583	2	4	123		5.93333	5	6	90
	7.3375	3	4	123		7.12227	1	2	91
	3.8	1	5	123		7.22167	1	3	91
	8.25	2	5	123		7.50333	2	3	91
	7.35	3	5	123		6.13125	1	4	91
	5.73333	4	5	123		6.09375	2	4	91
	4.47722	1	2	124		7.35625	3	4	91
	4.73512	1	3	124		4.35	1	5	91
	5.83306	2	3	124		10.6	2	5	91
	4.27692	1	4	124		4.25	3	5	91
	5.825	2	4	124		7.8	4	5	91
	7.73846	3	4	124		4.45	1	6	91
	3.625	1	5	124		8.05	2	6	91
	6.25	2	5	124		5.5	3	6	91
	9.14375	3	5	124		12.55	4	6	91
	6.36875	4	5	124		7.95	5	6	91
	3.51	1	6	124		7.97421	1	2	92
	5.79	2	6	124		6.70135	1	3	92
	6.41	3	6	124		6.56486	2	3	92
	7.24	4	6	124		7.95385	1	4	92
	6.5	5	6	124		6.69615	2	4	92
	7.4852	1	2	125		7.42308	3	4	92
	7.06296	1	3	125		5.68333	1	5	92
	8.40185	2	3	125		6.48333	2	5	92
	7.38077	1	4	125		7.2	3	5	92
	8.19615	2	4	125		5.15	4	5	92
	6.82692	3	4	125		4.75	1	6	92
	7.52119	1	2	126		5.8	2	6	92
	7.06282	1	3	126		4.6	3	6	92
	7.92949	2	3	126		13.2	4	6	92
	5.575	1	4	126		11.45	5	6	92
	7.725	2	4	126		6.86345	1	2	93
	6.925	3	4	126		6.64783	1	3	93
	9.68333	1	5	126		6.88652	2	3	93
	7.31667	2	5	126		5.72727	1	4	93
	11.7833	3	5	126		6.76477	2	4	93
	8.91667	4	5	126		6.62727	3	4	93
	3.2	1	6	126		5.77368	1	5	93
	5.05	2	6	126		6.07105	2	5	93
	3.75	3	6	126		6.42368	3	5	93
	9.2	4	6	126		5.53684	4	5	93
	14.1	5	6	126		5.495	1	6	93
	8.21121	1	2	127		5.145	2	6	93
	7.78529	1	3	127		6.79	3	6	93
	9.37647	2	3	127		7.215	4	6	93
	7.69815	1	4	127		6.07	5	6	93
	8.0537	2	4	127		9.85	1	7	93
	8.83519	3	4	127		5.55	2	7	93
	7.12778	1	5	127		3.2	3	7	93
	10.4167	2	5	127		6	4	7	93
	8.32222	3	5	127		3.6	5	7	93
	8.95556	4	5	127		5.2	6	7	93
	11.45	1	7	127		6.43705	1	2	94
	6.5	2	7	127		5.79868	1	3	94
	5.15	3	7	127		5.73421	2	3	94
	13.5	4	7	127		4.68	1	4	94
	14.5	5	7	127		5.26	2	4	94
	13.85	6	7	127		5.76	3	4	94
	6.33447	1	2	128		5	1	5	94
	5.67963	1	3	128		4	2	5	94
	8.80185	2	3	128		6.05	3	5	94
	6.6	1	5	128		10.15	4	5	94
	7.5	2	5	128		7.53298	1	2	95
	11.05	3	5	128		7.42632	1	3	95
	10.85	4	5	128		7.90526	2	3	95
	7.9418	1	2	129		5.60667	1	4	95
	7.79861	1	3	129		6.94667	2	4	95
	9.5125	2	3	129		7.44333	3	4	95
	6.38571	1	4	129		5.39286	1	5	95
	8.98571	2	4	129		5.64286	2	5	95
	9.13214	3	4	129		6.40714	3	5	95
	6.68333	1	5	129		6.1	4	5	95
	12.9333	2	5	129		8.15	1	6	95
	5.83333	3	5	129		8.625	2	6	95
	8.85	4	5	129		4.125	3	6	95
	7.076	1	2	130		8.375	4	6	95
	6.81071	1	3	130		6.1	5	6	95
	7	2	3	130		6.72326	1	2	96
	7.0125	1	4	130		5.20833	1	3	96
	7.275	2	4	130		7.07262	2	3	96
	7.3625	3	4	130		6.75	1	4	96
	5.57812	1	2	131		8.825	2	4	96
	5.33377	1	3	131		5.69167	3	4	96
	6.01053	2	3	131		4.6	1	5	96
	5.3125	1	4	131		5.7	2	5	96
	8.71875	2	4	131		6.3	3	5	96
	7.09375	3	4	131		4.35	4	5	96
	4.325	1	5	131		7.6381	1	2	97
	8.39167	2	5	131		7.17	1	3	97
	10.325	3	5	131		8.356	2	3	97
	6.16667	4	5	131		7.84667	1	4	97
	3.9	1	7	131		7.03333	2	4	97
	6.2	2	7	131		6.64	3	4	97
	7.4	3	7	131		6.06875	1	5	97
	9.05	4	7	131		8.01875	2	5	97
	12.85	5	7	131		8.68125	3	5	97
	6.75	6	7	131		6.3875	4	5	97
	6.01984	1	2	132		10.2	1	6	97
	5.82834	1	3	132		5.65	2	6	97
	6.64572	2	3	132		11	3	6	97
	5.09483	1	4	132		7.95	4	6	97
	7.10517	2	4	132		6.575	5	6	97
	7.87931	3	4	132		5.3	1	7	97
	4.32667	1	5	132		5.9	2	7	97
	5.70667	2	5	132		4.9	3	7	97
	5.89667	3	5	132		6.75	4	7	97
	5.98333	4	5	132		4.65	5	7	97
	5.66	1	6	132		8.8	6	7	97
	4	2	6	132		7.25218	1	2	98
	7.35	3	6	132		7.2279	1	3	98
	7.32	4	6	132		7.5471	2	3	98
	8.88	5	6	132		6.34219	1	4	98
	3.2	1	7	132		6.63359	2	4	98
	5.15	2	7	132		6.5375	3	4	98
	7.85	3	7	132		6.27439	1	5	98
	12.9	4	7	132		6.16098	2	5	98
	9.7	5	7	132		6.4622	3	5	98
	14.3	6	7	132		7.35854	4	5	98
	6.12188	1	2	133		6.83036	1	6	98
	5.25714	1	3	133		6.61786	2	6	98
	6.06429	2	3	133		6.14107	3	6	98
	5	1	4	133		6.08214	4	6	98
	11.7	2	4	133		6.29107	5	6	98
	3.6	3	4	133		6.11154	1	7	98
	7.35946	1	2	134		6.41538	2	7	98
	8.925	1	3	134		6.16923	3	7	98
	5.0625	2	3	134		5.79615	4	7	98
	9.7	1	4	134		6.36154	5	7	98
	5.65	2	4	134		7.31538	6	7	98
	3.7	3	4	134		6.37143	1	2	99
	5.51236	1	2	135		6.05294	1	3	99
	5.80846	1	3	135		5.60294	2	3	99
	7.93272	2	3	135		5.24	1	4	99
	6.165	1	4	135		5.06	2	4	99
	9.335	2	4	135		5.20333	3	4	99
	8.23	3	4	135		5.575	1	5	99
	6.85385	1	5	135		5.00833	2	5	99
	6.27692	2	5	135		4.85833	3	5	99
	8.98462	3	5	135		4.90833	4	5	99
	7.84615	4	5	135		3.95	1	6	99
	4.7125	1	6	135		11.8	2	6	99
	8.39375	2	6	135		7.55	3	6	99
	7.825	3	6	135		4.6	4	6	99
	9.43125	4	6	135		6.25	5	6	99
	7.6625	5	6	135		6.88115	1	2	100
	4.75	1	7	135		6.48725	1	3	100
	8.7	2	7	135		6.92353	2	3	100
	6.575	3	7	135		5.48571	1	4	100
	13.025	4	7	135		5.75	2	4	100
	8.125	5	7	135		7.3	3	4	100
	6.375	6	7	135		12.8	1	5	100
	6.20181	1	2	136		4.95	2	5	100
	5.90833	1	3	136		5.15	3	5	100
	6.675	2	3	136		5.55	4	5	100
	6.9	1	4	136		7.38977	1	2	101
	7.07778	2	4	136		8.08083	1	3	101
	5.88333	3	4	136		6.66917	2	3	101
	5.74258	1	2	137		8.76842	1	4	101
	5.38728	1	3	137		6.43947	2	4	101
	6.93684	2	3	137		6.49737	3	4	101
	4.99286	1	4	137		8.01429	1	5	101
	8.50714	2	4	137		5.45714	2	5	101
	7.09643	3	4	137		5.40714	3	5	101
	3.95	1	5	137		6.25	4	5	101
	4.45	2	5	137		4.45	1	6	101
	5.43333	3	5	137		7.55	2	6	101
	6.43333	4	5	137		6.75	3	6	101
	3.9	1	6	137		4.85	4	6	101
	5.65	2	6	137		4.35	5	6	101
	7.6	3	6	137		6.9297	1	2	102
	6.01667	4	6	137		6.48438	1	3	102
	5.85	5	6	137		7.22813	2	3	102
	8.09778	1	2	138		6.375	1	4	102
	8.88571	1	3	138		4.875	2	4	102
	9.41071	2	3	138		7.1625	3	4	102
	5.99167	1	4	138		4.95	1	5	102
	7.78333	2	4	138		10.3	2	5	102
	6.83333	3	4	138		5.05	3	5	102
	7.68333	1	5	138		10.35	4	5	102
	5.85	2	5	138		5.43782	1	2	103
	11.35	3	5	138		4.81019	1	3	103
	10.3	4	5	138		5.50313	2	3	103
	6.35476	1	2	139		4.45287	1	4	103
	5.75606	1	3	139		5.67994	2	4	103
	5.86364	2	3	139		5.86146	3	4	103
	3.925	1	4	139		4.24054	1	5	103
	6.925	2	4	139		5.27838	2	5	103
	7.1625	3	4	139		5.86081	3	5	103
	6.6	1	5	139		5.82432	4	5	103
	3.475	2	5	139		3.825	1	6	103
	5.125	3	5	139		4.75	2	6	103
	5.225	4	5	139		5.6	3	6	103
	14.8	1	6	139		5.145	4	6	103
	7.4	2	6	139		6.88	5	6	103
	8.75	3	6	139		11.5	1	7	103
	14.85	4	6	139		3.6	2	7	103
	11.8	5	6	139		4.3	3	7	103
	5.75375	1	2	140		5.9	4	7	103
	6.20476	1	3	140		4.85	5	7	103
	6.41429	2	3	140		5.2	6	7	103
	5.38495	1	2	141		6.96458	1	2	104
	5.46988	1	3	141		6.73409	1	3	104
	6.66145	2	3	141		8.03523	2	3	104
	5.08214	1	4	141		6.11042	1	4	104
	7.30357	2	4	141		6.76458	2	4	104
	8.16786	3	4	141		7.37292	3	4	104
	4.85	1	5	141		5.505	1	5	104
	3.975	2	5	141		6.465	2	5	104
	4.6875	3	5	141		6.095	3	5	104
	5.1	4	5	141		7.0125	4	5	104
	4.28448	1	2	142		5.1	1	6	104
	5.00621	1	2	143		7.17	2	6	104
	5.22692	1	3	143		6.95	3	6	104
	6.69038	2	3	143		7.63	4	6	104
	4.55417	1	4	143		6.7	5	6	104
	8.53333	2	4	143		4.75	1	7	104
	9.45417	3	4	143		6.3	2	7	104
	3.78	1	5	143		8.3	3	7	104
	8.88	2	5	143		6.25	4	7	104
	9.95	3	5	143		7.7	5	7	104
	4.83	4	5	143		6.25	6	7	104
	6.48414	1	2	144		8.0734	1	2	105
	6.78824	1	3	144		8.6913	1	3	105
	7.37353	2	3	144		7.42174	2	3	105
	5.80556	1	4	144		8.30667	1	4	105
	7.93519	2	4	144		6.17333	2	4	105
	8.35741	3	4	144		5.96	3	4	105
	5.25	1	5	144		6.8875	1	5	105
	9.21667	2	5	144		7.05	2	5	105
	9.85	3	5	144		5.33125	3	5	105
	9.38333	4	5	144		6.4	4	5	105
	4.25	1	6	144		6.61667	1	6	105
	7.25	2	6	144		5.6	2	6	105
	8.55	3	6	144		7.03333	3	6	105
	10.8	4	6	144		5.25	4	6	105
	8.95	5	6	144		6.63333	5	6	105
	3.25	1	7	144		6.8741	1	2	106
	14.2	2	7	144		6.26515	1	3	106
	12.95	3	7	144		5.36667	2	3	106
	13	4	7	144		5.1	1	4	106
	9.95	5	7	144		7.13824	2	4	106
	4.65	6	7	144		5.26471	3	4	106
	6.28722	1	2	145		4.97143	1	5	106
	5.86711	1	3	145		3.85714	2	5	106
	6.82237	2	3	145		4.67143	3	5	106
	6.05	1	4	145		4.05714	4	5	106
	7.65	2	4	145		6.15583	1	2	107
	7.53125	3	4	145		6.59803	1	3	107
	6.65	1	5	145		6.525	2	3	107
	4.65	2	5	145		5.07241	1	4	107
	5.3	3	5	145		6.22759	2	4	107
	5.15	4	5	145		7.33448	3	4	107
	7.07355	1	2	146		4.70667	1	5	107
	7.9875	1	3	146		7.71333	2	5	107
	8.8375	2	3	146		5.61667	3	5	107
	6.28333	1	4	146		7.35667	4	5	107
	7.48333	2	4	146		4.76667	1	6	107
	8.51333	3	4	146		4.68333	2	6	107
	9.25	1	7	146		7.58333	3	6	107
	4.55	2	7	146		5.5	4	6	107
	6.4	3	7	146		6.13333	5	6	107
	11.45	4	7	146		6.63465	1	2	108
	6.95	5	7	146		6.88443	1	3	108
	5.55	6	7	146		6.91148	2	3	108
	5.83291	1	2	147		6.41552	1	4	108
	5.7981	1	3	147		7.94483	2	4	108
	7.90696	2	3	147		7.16034	3	4	108
	6.5	1	4	147		5.77308	1	5	108
	8.07632	2	4	147		6.3	2	5	108
	9.05263	3	4	147		7.32692	3	5	108
	6.305	1	5	147		6.25385	4	5	108
	7.42	2	5	147		6.44091	1	6	108
	9.68	3	5	147		6.78182	2	6	108
	7.175	4	5	147		5.64545	3	6	108
	3.9	1	6	147		6.44091	4	6	108
	9.175	2	6	147		7.41364	5	6	108
	11.725	3	6	147		7.62	1	2	109
	9.525	4	6	147		8.51111	1	3	109
	7.575	5	6	147		7.60556	2	3	109
	7.32769	1	2	148		8.77	1	4	109
	5.94571	1	3	148		7.6	2	4	109
	8.83857	2	3	148		6.75	3	4	109
	8.37	1	4	148		7.5625	1	5	109
	7.4	2	4	148		7.6125	2	5	109
	9.28	3	4	148		5.9	3	5	109
	3.4	1	5	148		6.7875	4	5	109
	4	2	5	148		4.925	1	6	109
	12.15	3	5	148		5.65	2	6	109
	8.75	4	5	148		5.225	3	6	109
	6.82981	1	2	149		9.525	4	6	109
	7.18659	1	3	149		13.5	5	6	109
	8.8939	2	3	149		7.85294	1	2	110
	7.16563	1	4	149		7.61538	1	3	110
	8.22813	2	4	149		8.4	2	3	110
	8.23125	3	4	149		7.67692	1	4	110
	9.73333	1	5	149		7.08846	2	4	110
	7.6	2	5	149		7.78462	3	4	110
	7.91667	3	5	149		7.05	1	5	110
	9.75	4	5	149		5.98125	2	5	110
	6.85	1	6	149		7.8375	3	5	110
	10	2	6	149		6.4125	4	5	110
	8.05	3	6	149		8.9	1	6	110
	12.8	4	6	149		6.95	2	6	110
	9.15	5	6	149		7.65	3	6	110
	6.11339	1	2	150		10.85	4	6	110
	6.51066	1	3	150		13.6	5	6	110
	8.34262	2	3	150		6.75923	1	2	111
	6.15	1	4	150		6.23793	1	3	111
	8.13667	2	4	150		6.74138	2	3	111
	8.96667	3	4	150		6.555	1	4	111
	6.7	1	5	150		6.07	2	4	111
	7.85	2	5	150		6.125	3	4	111
	9.75	3	5	150		5.74375	1	5	111
	6.4125	4	5	150		6.05	2	5	111
	4.9	1	6	150		6.05625	3	5	111
	4.375	2	6	150		7.1875	4	5	111
	11.275	3	6	150		4.05	1	7	111
	9.775	4	6	150		5.2	2	7	111
	7.75	5	6	150		4.3	3	7	111
	5.71445	1	2	151		7.2	4	7	111
	6.17391	1	3	151		8.15	5	7	111
	7.06087	2	3	151		8.05	6	7	111
	7.17812	1	4	151		6.3875	1	2	112
	8.96875	2	4	151		6.8	1	3	112
	8.95625	3	4	151		6.465	2	3	112
	6.18889	1	5	151		6.1875	1	4	112
	6.96667	2	5	151		6.98125	2	4	112
	7.92778	3	5	151		7.58437	3	4	112
	7.36111	4	5	151		6.39167	1	5	112
	4.75	1	6	151		5.60833	2	5	112
	3.7	2	6	151		6.55833	3	5	112
	7.425	3	6	151		6.45	4	5	112
	5.15	4	6	151		5.01667	1	6	112
	9.425	5	6	151		4.8	2	6	112
	6.96933	1	2	152		5.58333	3	6	112
	7.85	1	3	152		4.81667	4	6	112
	5.88333	2	3	152		4.2	5	6	112
	10.9125	1	4	152		7.37821	1	2	113
	8.8625	2	4	152		6.48333	1	3	113
	7.2875	3	4	152		6.70333	2	3	113
	14.2	1	5	152		5.46111	1	4	113
	12.55	2	5	152		6.19444	2	4	113
	14.8	3	5	152		7.51667	3	4	113
	10.55	4	5	152		6.35	1	5	113
	7.5539	1	2	153		6.925	2	5	113
	7.63571	1	3	153		6.7875	3	5	113
	9.23393	2	3	153		8.675	4	5	113
	7.88182	1	4	153		6.57153	1	2	114
	10.0364	2	4	153		6.88421	1	3	114
	7.77273	3	4	153		5.51579	2	3	114
	7.63333	1	5	153		7.33333	1	4	114
	7.3	2	5	153		5.55	2	4	114
	11.7667	3	5	153		6.46667	3	4	114
	8.15	4	5	153		10.35	1	5	114
	12.9	1	6	153		9.9	2	5	114
	5.65	2	6	153		10.15	3	5	114
	13.95	3	6	153		8.25	4	5	114
	10.9	4	6	153		9.7	1	6	114
	11.45	5	6	153		6.4	2	6	114
	5.6	1	7	153		13.5	3	6	114
	7.475	2	7	153		5.55	4	6	114
	9.8125	3	7	153		6.95	5	6	114
	9.025	4	7	153		7.74535	1	2	115
	9.45	5	7	153		6.43478	1	3	115
	9.525	6	7	153		5.4913	2	3	115
	5.79962	1	2	154		5.09	1	4	115
	5.63276	1	3	154		6.66	2	4	115
	7.02586	2	3	154		4.565	3	4	115
	4.68	1	4	154		7.93333	1	5	115
	7.73	2	4	154		6.75	2	5	115
	4.83	3	4	154		4.55	3	5	115
	7.725	1	5	154		4.23333	4	5	115
	5.15	2	5	154		4.925	1	6	115
	7.275	3	5	154		5.3	2	6	115
	6.175	4	5	154		4.25	3	6	115
	5.43333	1	6	154		5	4	6	115
	4.23333	2	6	154		7.225	5	6	115
	6.06667	3	6	154		6.15575	1	2	116
	4.88333	4	6	154		5.52778	1	3	116
	3.96667	5	6	154		6.08333	2	3	116
	8.34932	1	2	155		5.5	1	4	116
	8.8723	1	3	155		6.18056	2	4	116
	9.99527	2	3	155		5.57778	3	4	116
	8.73438	1	4	155		6.06875	1	5	116
	8.0125	2	4	155		6.05625	2	5	116
	8.81875	3	4	155		4.84375	3	5	116
	6.68125	1	5	155		5.54375	4	5	116
	7.5625	2	5	155		3.88333	1	6	116
	8.25	3	5	155		7.33333	2	6	116
	7.66875	4	5	155		5.03333	3	6	116
	6.6	1	6	155		6.18333	4	6	116
	5.575	2	6	155		6.625	5	6	116
	5.3	3	6	155		6.33478	1	2	117
	5.15	4	6	155		5.4	1	3	117
	10	5	6	155		6.29432	2	3	117
	4.39624	1	2	156		5.68182	1	4	117
	3.44613	1	3	156		6.71818	2	4	117
	4.70048	2	3	156		7.10227	3	4	117
	3.44155	1	4	156		5.07308	1	5	117
	4.68451	2	4	156		5.28462	2	5	117
	5.84507	3	4	156		6.9	3	5	117
	3.16364	1	5	156		6.41923	4	5	117
	3.62121	2	5	156		4.61	1	6	117
	6.51818	3	5	156		4.82	2	6	117
	5.21364	4	5	156		5.54	3	6	117
	3.17143	1	6	156		5.3	4	6	117
	3.94286	2	6	156		8.09	5	6	117
	6.96429	3	6	156		5.71667	1	7	117
	4.84286	4	6	156		4.85	2	7	117
	5.42143	5	6	156		6.18333	3	7	117
	4.6123	1	2	157		5.88333	4	7	117
	4.05327	1	3	157		6.33333	5	7	117
	4.71184	2	3	157		7.2	6	7	117
	4.00307	1	4	157		6.14922	1	2	118
	4.31535	2	4	157		5.3375	1	3	118
	5.66053	3	4	157		6.26786	2	3	118
	3.94615	1	5	157		4.915	1	4	118
	4.24308	2	5	157		5.125	2	4	118
	5.23154	3	5	157		6.44	3	4	118
	5.54692	4	5	157		3.9	1	5	118
	3.98529	1	6	157		4.45	2	5	118
	4.01471	2	6	157		8	3	5	118
	4.75588	3	6	157		4.9	4	5	118
	6.39412	4	6	157		9.91477	1	2	119
	6.05	5	6	157		8.21154	1	3	119
	3.65	1	7	157		8.95	2	3	119
	4.025	2	7	157		7.96818	1	4	119
	8.475	3	7	157		7.64091	2	4	119
	10.9	4	7	157		8.16818	3	4	119
	5.2	5	7	157		7.625	1	5	119
	7.6	6	7	157		9.1375	2	5	119
	6.86204	1	2	158		8.2375	3	5	119
	6.35556	1	3	158		7.0625	4	5	119
	7.19444	2	3	158		13.1	1	6	119
	7.3	1	4	158		9.4	2	6	119
	9.25	2	4	158		10.2	3	6	119
	15	3	4	158		5	4	6	119
	7.88714	1	2	159		3.9	5	6	119
	8.09688	1	3	159		8.05	1	7	119
	5.87188	2	3	159		7.275	2	7	119
	5.65714	1	4	159		8.475	3	7	119
	6.4	2	4	159		6.45	4	7	119
	4.65	3	4	159		5.5	5	7	119
	7.1	1	6	159		6.35	6	7	119
	5.65	2	6	159		8.58417	1	2	120
	6.1	3	6	159		9.18182	1	3	120
	5.075	4	6	159		8.57727	2	3	120
	7.825	5	6	159		5.1	1	4	120
	8.48421	1	2	160		6.8	2	4	120
	7.2621	1	3	160		11.7	3	4	120
	6.6129	2	3	160		7.06969	1	2	121
	8.14	1	4	160		6.567	1	3	121
	5.29667	2	4	160		6.519	2	3	121
	6.90667	3	4	160		5.49091	1	4	121
	6.18125	1	5	160		5.98636	2	4	121
	5.93125	2	5	160		6.94545	3	4	121
	7.1375	3	5	160		4.75	1	5	121
	5.88125	4	5	160		4.7	2	5	121
	6.81667	1	6	160		5.05	3	5	121
	7.11667	2	6	160		4.95	4	5	121
	5.45	3	6	160		5.50618	1	2	122
	4.33333	4	6	160		4.75	1	3	122
	5.7	5	6	160		5.9595	2	3	122
	8.1	1	7	160		4.85781	1	4	122
	6.6	2	7	160		5.01562	2	4	122
	8.95	3	7	160		6.02187	3	4	122
	4.9	4	7	160		4.43182	1	5	122
	4	5	7	160		4.51364	2	5	122
	4.65	6	7	160		6.65455	3	5	122
	8.40411	1	2	161		5.87727	4	5	122
	7.19286	1	3	161		6.86667	1	6	122
	7.53929	2	3	161		4.65	2	6	122
	9.275	1	4	161		5.3	3	6	122
	10.175	2	4	161		6.58333	4	6	122
	6.875	3	4	161		6.7	5	6	122
	10.423	1	2	162		4.475	1	7	122
	9.2875	1	3	162		4.65	2	7	122
	6.27708	2	3	162		10.325	3	7	122
	9.955	1	4	162		4.75	4	7	122
	5.735	2	4	162		5.7	5	7	122
	5.77	3	4	162		5.275	6	7	122
	11.2833	1	5	162		7.07417	1	2	123
	8.5	2	5	162		6.96905	1	3	123
	5.43333	3	5	162		7.25238	2	3	123
	4.21667	4	5	162		5.15357	1	4	123
	9.5	1	6	162		6.25	2	4	123
	5.4	2	6	162		5.07143	3	4	123
	4	3	6	162		6.4375	1	5	123
	4.3	4	6	162		5.88125	2	5	123
	4.7	5	6	162		5.54375	3	5	123
	6.49574	1	2	163		4.87812	4	5	123
	6.61562	1	3	163		5.65	1	6	123
	6.79479	2	3	163		5.175	2	6	123
	5.39667	1	4	163		7.525	3	6	123
	6.82	2	4	163		5.9	4	6	123
	5.78667	3	4	163		6.6875	5	6	123
	4.43333	1	5	163		4.45	1	7	123
	7.46667	2	5	163		9.5	2	7	123
	5.63333	3	5	163		4.25	3	7	123
	5.46667	4	5	163		4.15	4	7	123
	4.7967	1	2	164		4.5	5	7	123
	4.6163	1	3	164		3.35	6	7	123
	6.26413	2	3	164		8.18837	1	2	124
	4.58214	1	4	164		7.00909	1	3	124
	6.00714	2	4	164		6.41818	2	3	124
	6.66786	3	4	164		8.13333	1	4	124
	3.9	1	5	164		5.48333	2	4	124
	4.425	2	5	164		4.11667	3	4	124
	5.73333	3	5	164		4.5	1	5	124
	7.31667	4	5	164		6.95	2	5	124
	3.2	1	6	164		4.6	3	5	124
	4.3	2	6	164		6.1	4	5	124
	7.78333	3	6	164		10.6	1	6	124
	5.81667	4	6	164		10.15	2	6	124
	5.21667	5	6	164		4.075	3	6	124
	5.79942	1	2	165		4.65	4	6	124
	4.52222	1	3	165		8.85	5	6	124
	6.50278	2	3	165		7.08163	1	2	125
	5.85	1	4	165		6.46273	1	3	125
	5.81429	2	4	165		6.92	2	3	125
	6.14286	3	4	165		6.57308	1	4	125
	5.05	1	5	165		6.56538	2	4	125
	4.1	2	5	165		7.34231	3	4	125
	13.4	3	5	165		5.825	1	5	125
	5.5	4	5	165		6.6675	2	5	125
	14.05	1	7	165		5.345	3	5	125
	4.65	2	7	165		5.7975	4	5	125
	6.15	3	7	165		6.22	1	6	125
	8.75	4	7	165		6.12	2	6	125
	5.7	5	7	165		7.97	3	6	125
	5.6	6	7	165		4.96	4	6	125
	8.21645	1	2	166		5.92	5	6	125
	6.95806	1	3	166		4.65	1	7	125
	8.43387	2	3	166		7.5	2	7	125
	7.68333	1	4	166		6.975	3	7	125
	9.9	2	4	166		8.8	4	7	125
	8.32222	3	4	166		5.625	5	7	125
	6.5375	1	5	166		8.325	6	7	125
	9.7375	2	5	166		7.00659	1	2	126
	8.5375	3	5	166		7.19375	1	3	126
	9.0625	4	5	166		7.35625	2	3	126
	6.35	1	6	166		5.46071	1	4	126
	11.05	2	6	166		6.26071	2	4	126
	9.2	3	6	166		8.24286	3	4	126
	10.1	4	6	166		10.1	1	5	126
	9.3	5	6	166		6.53	2	5	126
	7.27727	1	2	167		6.67	3	5	126
	6.09	1	3	167		9.99	4	5	126
	4.22	2	3	167		4.875	1	6	126
	8.48	1	4	167		9.275	2	6	126
	5.24	2	4	167		5.925	3	6	126
	3.74	3	4	167		8.825	4	6	126
	5.4	1	6	167		8.525	5	6	126
	3.1	2	6	167		5.0765	1	2	127
	3.1	3	6	167		5.12941	1	3	127
	11.5	4	6	167		5.43529	2	3	127
	11.45	5	6	167		4.74	1	4	127
	6.05	1	7	167		6.54	2	4	127
	5.2	2	7	167		6.1	3	4	127
	3.6	3	7	167		6.21667	1	2	128
	4	4	7	167		5.51545	1	3	128
	14.25	5	7	167		4.76545	2	3	128
	4.5	6	7	167		5.69	1	4	128
	6.74437	1	2	168		4.102	2	4	128
	5.15385	1	3	168		5.756	3	4	128
	4.85	2	3	168		5.05	1	5	128
	4.875	1	4	168		6.45	2	5	128
	4.2875	2	4	168		3.875	3	5	128
	3.8875	3	4	168		6.525	4	5	128
	4	1	5	168		6.16133	1	2	129
	11.1	2	5	168		6.36691	1	3	129
	9.1	3	5	168		6.26985	2	3	129
	4.55	4	5	168		6.325	1	4	129
	6.41553	1	2	169		6.44545	2	4	129
	7.0175	1	3	169		6.25909	3	4	129
	7.87222	2	3	169		4.96875	1	5	129
	5.87014	1	4	169		5.825	2	5	129
	7.55556	2	4	169		5.7625	3	5	129
	7.63472	3	4	169		4.74375	4	5	129
	6.17759	1	5	169		7.35441	1	2	130
	7.81207	2	5	169		7.17368	1	3	130
	7.53621	3	5	169		6.90789	2	3	130
	7.10517	4	5	169		8.675	1	4	130
	5.26875	1	6	169		5.975	2	4	130
	6.3625	2	6	169		5.475	3	4	130
	5.95	3	6	169		6.0875	1	5	130
	7.2625	4	6	169		4.8125	2	5	130
	7.1875	5	6	169		5.2375	3	5	130
	8.85	1	7	169		4.725	4	5	130
	10.1	2	7	169		10.8	1	6	130
	5	3	7	169		6.4	2	6	130
	8.5	4	7	169		5.7	3	6	130
	9.35	5	7	169		5.65	4	6	130
	8.3	6	7	169		4.95	5	6	130
	6.6878	1	2	170		10.6569	1	2	131
	7.21624	1	3	170		10.4737	1	3	131
	7.63153	2	3	170		9.19737	2	3	131
	6.61111	1	4	170		9.89167	1	4	131
	7.47222	2	4	170		7.65833	2	4	131
	7.29444	3	4	170		9.58333	3	4	131
	6.18214	1	5	170		8.55	1	5	131
	8.15	2	5	170		8.3125	2	5	131
	8.48571	3	5	170		8.0875	3	5	131
	6.78929	4	5	170		6.95	4	5	131
	7.17579	1	2	171		11.25	1	6	131
	8.39545	1	3	171		5.15	2	6	131
	7.29091	2	3	171		6.55	3	6	131
	3.25	1	4	171		5.8	4	6	131
	8.9	2	4	171		12.85	5	6	131
	9.25	3	4	171		6.04346	1	2	132
	7.47469	1	2	172		4.63816	1	3	132
	7.33437	1	3	172		6.47368	2	3	132
	8.1	2	3	172		5.22174	1	4	132
	4.15	1	4	172		4.78261	2	4	132
	4.55	2	4	172		6.74565	3	4	132
	3.35	3	4	172		4.48333	1	5	132
	6.35	1	5	172		5.1	2	5	132
	5.1	2	5	172		4.56667	3	5	132
	12.1	3	5	172		5.18333	4	5	132
	10.6	4	5	172		3.85	1	6	132
	6.88571	1	2	173		13.35	2	6	132
	4.35625	1	3	173		4.9	3	6	132
	4.5	2	3	173		6.5	4	6	132
	6.35446	1	2	174		5.5	5	6	132
	5.29444	1	3	174		8.3163	1	2	133
	7.82778	2	3	174		7.92105	1	3	133
	8.68889	1	4	174		6.09737	2	3	133
	5.38889	2	4	174		6.67778	1	4	133
	7.39444	3	4	174		6.01667	2	4	133
	6.225	1	5	174		4.99444	3	4	133
	3.875	2	5	174		7.16667	1	5	133
	4.475	3	5	174		6.15	2	5	133
	5.075	4	5	174		5.06667	3	5	133
	8.56829	1	2	175		4.11667	4	5	133
	7.65833	1	3	175		5.45	1	6	133
	6.7625	2	3	175		4.25	2	6	133
	8.9	1	4	175		4.8	3	6	133
	9.7	2	4	175		4.55	4	6	133
	7.36667	3	4	175		5.55	5	6	133
	7.12323	1	2	176		4.05	1	7	133
	6.79087	1	3	176		4.55	2	7	133
	7.07837	2	3	176		6.1	3	7	133
	5.82125	1	4	176		6.35	4	7	133
	6.61	2	4	176		5.15	5	7	133
	5.9775	3	4	176		4.05	6	7	133
	5.72	1	5	176		8.83437	1	2	134
	5.92	2	5	176		6.44211	1	3	134
	6.415	3	5	176		5.68947	2	3	134
	7.235	4	5	176		6.90833	1	4	134
	5.83	1	6	176		4.28333	2	4	134
	6.32	2	6	176		4.14167	3	4	134
	6.28	3	6	176		8.35	1	5	134
	7.59	4	6	176		6.35	2	5	134
	8.16	5	6	176		3.75	3	5	134
	7.35	1	7	176		3.55	4	5	134
	8.175	2	7	176		8.18247	1	2	135
	6.325	3	7	176		7.14559	1	3	135
	12.775	4	7	176		6.71912	2	3	135
	5.1	5	7	176		6.93	1	4	135
	6.525	6	7	176		6.34333	2	4	135
	10.2736	1	2	177		5.86	3	4	135
	9.33455	1	3	177		6.44286	1	5	135
	9.95545	2	3	177		5.95714	2	5	135
	9.17222	1	4	177		6.31429	3	5	135
	9.71111	2	4	177		6.37857	4	5	135
	10.8056	3	4	177		8.55183	1	2	136
	11	1	5	177		7.72917	1	3	136
	8.9	2	5	177		8.51042	2	3	136
	9.35	3	5	177		7.8625	1	4	136
	11.6	4	5	177		8.3375	2	4	136
	4.95	1	7	177		7.9625	3	4	136
	7.25	2	7	177		7.2	1	5	136
	4.75	3	7	177		6.95	2	5	136
	7.15	4	7	177		6.125	3	5	136
	8.5	5	7	177		4.9	4	5	136
	7.1	6	7	177		7.09194	1	2	137
	5.5913	1	2	178		6.12404	1	3	137
	6.343	1	3	178		6.73269	2	3	137
	8.7815	2	3	178		6.03971	1	4	137
	6.09286	1	4	178		6.33235	2	4	137
	9.36429	2	4	178		6.42794	3	4	137
	9.96786	3	4	178		5.63333	1	5	137
	3.95625	1	5	178		5.7	2	5	137
	7.79375	2	5	178		6.26667	3	5	137
	8.675	3	5	178		5.65	4	5	137
	8.675	4	5	178		5.48571	1	6	137
	7.65	1	6	178		6.55	2	6	137
	10.3667	2	6	178		5.73571	3	6	137
	11.3333	3	6	178		4.97857	4	6	137
	11.55	4	6	178		5.55714	5	6	137
	9.78333	5	6	178		5.4875	1	7	137
	7.00877	1	2	179		5.8375	2	7	137
	6.65577	1	3	179		7.1625	3	7	137
	6.22692	2	3	179		6.9125	4	7	137
	4.94583	1	4	179		5.25	5	7	137
	5.70417	2	4	179		7.15	6	7	137
	6.24583	3	4	179		7.68137	1	2	138
	6.45	1	5	179		7.57	1	3	138
	5.725	2	5	179		6.62111	2	3	138
	8.05	3	5	179		7.55357	1	4	138
	9.075	4	5	179		6.70357	2	4	138
	5.50641	1	2	180		7.01071	3	4	138
	5.73182	1	3	180		5.85833	1	5	138
	6.63182	2	3	180		6.58333	2	5	138
	4.2	1	4	180		7.20833	3	5	138
	4.4	2	4	180		6.725	4	5	138
	6	3	4	180		5.3	1	6	138
	6.32614	1	2	181		5	2	6	138
	5.0797	1	3	181		5.95	3	6	138
	7.00727	2	3	181		5.65	4	6	138
	5.31667	1	4	181		5.3	5	6	138
	7.86528	2	4	181		6.37333	1	2	139
	8.35972	3	4	181		5.16667	1	3	139
	6.88333	1	5	181		5.72292	2	3	139
	8.41667	2	5	181		4.59286	1	4	139
	7.30833	3	5	181		5.47143	2	4	139
	9.125	4	5	181		6.97857	3	4	139
	4.06667	1	6	181		5.4	1	5	139
	6.66667	2	6	181		5.625	2	5	139
	7.16667	3	6	181		5.475	3	5	139
	11.1667	4	6	181		5.425	4	5	139
	6.75	5	6	181		3.5	1	6	139
	10.7	1	7	181		9.375	2	6	139
	7.45	2	7	181		6.125	3	6	139
	8	3	7	181		8.35	4	6	139
	6.3	4	7	181		8.425	5	6	139
	6.55	5	7	181		6.49076	1	2	140
	4.6	6	7	181		5.94219	1	3	140
	8.65988	1	2	182		6.12656	2	3	140
	9.25851	1	3	182		5.85	1	4	140
	9.05745	2	3	182		5.84348	2	4	140
	6.44	1	4	182		5.44565	3	4	140
	9.3	2	4	182		4.95625	1	5	140
	9.39	3	4	182		4.76875	2	5	140
	5.6	1	5	182		6.9125	3	5	140
	5.45	2	5	182		5.325	4	5	140
	7.6	3	5	182		7.3	1	6	140
	11.65	4	5	182		4.8	2	6	140
	5.15	1	6	182		5.85	3	6	140
	9.05	2	6	182		7.45	4	6	140
	14.75	3	6	182		5.45	5	6	140
	5.6	4	6	182		6.67534	1	2	141
	13.8	5	6	182		6.81364	1	3	141
	8.57951	1	2	183		6.4803	2	3	141
	8.45	1	3	183		6.86667	1	4	141
	7.84828	2	3	183		6.70556	2	4	141
	7.76	1	4	183		7.08333	3	4	141
	8.58	2	4	183		4.66667	1	5	141
	8.7	3	4	183		7.41667	2	5	141
	7.775	1	5	183		6.31667	3	5	141
	6.675	2	5	183		7.58333	4	5	141
	7.45	3	5	183		3.65	1	6	141
	8.35	4	5	183		5.65	2	6	141
	6.83674	1	2	184		5.15	3	6	141
	7.42791	1	3	184		3.6	4	6	141
	8.8593	2	3	184		12.25	5	6	141
	5.84583	1	4	184		6.74512	1	2	142
	8.95417	2	4	184		5.4125	1	3	142
	7.79583	3	4	184		6.8225	2	3	142
	6.63333	1	5	184		5.22813	1	4	142
	6.75	2	5	184		7.17812	2	4	142
	8.4	3	5	184		6.66563	3	4	142
	11.2	4	5	184		4.88889	1	5	142
	4.3	1	7	184		6.25	2	5	142
	8.225	2	7	184		5.93333	3	5	142
	10.25	3	7	184		7.17222	4	5	142
	8.225	4	7	184		4.2375	1	6	142
	9.4	5	7	184		5.1625	2	6	142
	8.25	6	7	184		6.7	3	6	142
	6.60565	1	2	185		6.6125	4	6	142
	7.19792	1	3	185		5.6125	5	6	142
	8.5375	2	3	185		4.6	1	7	142
	5.81	1	4	185		4.85	2	7	142
	7.935	2	4	185		4.85	3	7	142
	8.35	3	4	185		6.15	4	7	142
	5.96	1	5	185		5.45	5	7	142
	7.2	2	5	185		3.85	6	7	142
	5.78	3	5	185		7.72821	1	2	143
	8.75	4	5	185		6.78889	1	3	143
	4.95	1	6	185		6.18333	2	3	143
	12.25	2	6	185		5.78	1	4	143
	5.75	3	6	185		5.52	2	4	143
	8.25	4	6	185		6.05	3	4	143
	7.75	5	6	185		8.95	1	5	143
	9.15417	1	2	186		7.425	2	5	143
	4.75	1	3	186		5.875	3	5	143
	8.55	2	3	186		9.45	4	5	143
	6.72577	1	2	187		7.16415	1	2	144
	6.82059	1	3	187		7.38173	1	3	144
	8.91765	2	3	187		6.45962	2	3	144
	10.025	1	4	187		6.83929	1	4	144
	8.35	2	4	187		6.475	2	4	144
	11.95	3	4	187		7.96429	3	4	144
	5.04338	1	2	188		8.1375	1	5	144
	4.35714	1	3	188		8.525	2	5	144
	9.75	2	3	188		6.225	3	5	144
	4.8	1	6	188		7.425	4	5	144
	6.25	2	6	188		8.5	1	6	144
	6.6	3	6	188		4.825	2	6	144
	5.7	4	6	188		10.7	3	6	144
[truncated: 3,568 more rows]

## Sheet: 1i
WT					KO
Average ISI (ms)	Order of ISI in a burst	Burst length (number of spikes )	WT cells		Average ISI (ms)	Order of ISI in a burst	Burst length (number of spikes )	KO cells
8.75122	1	2	1		6.16713	1	2	1
9.16545	1	3	1		5.43478	1	3	1			WT						KO
8.77273	2	3	1		6.45749	2	3	1			Burst length ( number of spikes)
8.76667	1	4	1		5.14008	1	4	1			2	3	4	5	6		2	3	4	5	6
9.6875	2	4	1		5.89167	2	4	1		Mean	7.26655	7.19344	7.30319	7.68917	7.65983		7.20209	6.83941	6.64828	6.46981	6.61001
9.28333	3	4	1		6.07183	3	4	1		SEM	0.0713977	0.0696555	0.0842323	0.103904	0.1384		0.0538241	0.0405459	0.0411448	0.0463706	0.0623342
9.3625	1	5	1		4.86439	1	5	1
10.2	2	5	1		6.04773	2	5	1
8.525	3	5	1		6.56136	3	5	1
10.675	4	5	1		5.89924	4	5	1
9.325	1	6	1		4.81	1	6	1
6.225	2	6	1		5.105	2	6	1
10.775	3	6	1		6.1075	3	6	1
12.325	4	6	1		5.6675	4	6	1
10.2	5	6	1		6.085	5	6	1
7.76301	1	2	2		5.155	1	7	1
7.60889	1	3	2		5.16	2	7	1
7.54889	2	3	2		6.1	3	7	1
8.51667	1	4	2		6.985	4	7	1
9.38333	2	4	2		5.92	5	7	1
9.21667	3	4	2		7.67	6	7	1
4.475	1	5	2		8.02083	1	2	2
4.5	2	5	2		8.08571	1	3	2
6.025	3	5	2		6.67857	2	3	2
5.425	4	5	2		6.17857	1	4	2
8.1	1	7	2		5.99286	2	4	2
5.05	2	7	2		5.88571	3	4	2
14.45	3	7	2		5.9	1	5	2
7.65	4	7	2		7.925	2	5	2
12	5	7	2		7.05	3	5	2
8.1	6	7	2		6.15	4	5	2
7.8379	1	2	3		6.25461	1	2	3
7.13585	1	3	3		5.30692	1	3	3
7.53585	2	3	3		6.27558	2	3	3
7.46	1	4	3		5.46974	1	4	3
8.6625	2	4	3		5.99211	2	4	3
7.8975	3	4	3		6.1875	3	4	3
6.95	1	5	3		4.68813	1	5	3
8.81	2	5	3		5.49437	2	5	3
8.73	3	5	3		5.98875	3	5	3
7.73	4	5	3		5.95125	4	5	3
6.71812	1	2	4		4.96111	1	6	3
6.84459	1	3	4		5.51481	2	6	3
6.3527	2	3	4		6.21296	3	6	3
6.82778	1	4	4		6.42037	4	6	3
6.26667	2	4	4		5.98519	5	6	3
6.92222	3	4	4		5.34286	1	7	3
7.16855	1	2	5		5.25714	2	7	3
7.1952	1	3	5		6.57143	3	7	3
7.636	2	3	5		7.61429	4	7	3
6.80968	1	4	5		7.35714	5	7	3
7.97581	2	4	5		7.3	6	7	3
8.04919	3	4	5		5.21715	1	2	4
6.01087	1	5	5		4.59358	1	3	4
6.3	2	5	5		5.14908	2	3	4
7.08261	3	5	5		4.08585	1	4	4
6.92609	4	5	5		4.68208	2	4	4
5	1	6	5		5.21981	3	4	4
5.4	2	6	5		3.46667	1	5	4
8.6	3	6	5		4.3	2	5	4
6.1	4	6	5		7.53333	3	5	4
5.5	5	6	5		5.38333	4	5	4
9.15	1	7	5		6.35795	1	2	5
5.1	2	7	5		5.64043	1	3	5
13.5	3	7	5		5.27553	2	3	5
5.9	4	7	5		5.055	1	4	5
12.1	5	7	5		5.58333	2	4	5
6.1	6	7	5		5.88	3	4	5
6.47531	1	2	6		3.96667	1	5	5
5.66136	1	3	6		4.18333	2	5	5
7.20758	2	3	6		5.25	3	5	5
5.3875	1	4	6		5.51667	4	5	5
6.875	2	4	6		5.629	1	2	6
8.85417	3	4	6		5.15469	1	3	6
4.475	1	5	6		5.83047	2	3	6
8.85	2	5	6		4.98274	1	4	6
8.025	3	5	6		6.32381	2	4	6
8.1	4	5	6		6.12083	3	4	6
7.57946	1	2	7		4.65714	1	5	6
8.075	1	3	7		5.75816	2	5	6
7.76071	2	3	7		6.61327	3	5	6
8.02422	1	2	8		6.0551	4	5	6
7.54661	1	3	8		4.75357	1	6	6
8.64661	2	3	8		5.86071	2	6	6
6.33158	1	4	8		6.25714	3	6	6
8.63947	2	4	8		5.47143	4	6	6
7.08947	3	4	8		5.51071	5	6	6
7.03333	1	5	8		4.31875	1	7	6
5.8	2	5	8		5.66875	2	7	6
8.05	3	5	8		4.99375	3	7	6
7.41667	4	5	8		5.275	4	7	6
5.65	1	6	8		6.11875	5	7	6
5.25	2	6	8		6.9375	6	7	6
9.7	3	6	8		5.25671	1	2	7
11.5	4	6	8		5.14902	1	3	7
7.35	5	6	8		5.37059	2	3	7
8.90388	1	2	9		4.26875	1	4	7
9.09602	1	3	9		6.1875	2	4	7
9.79943	2	3	9		5.69375	3	4	7
8.73824	1	4	9		3.85	1	5	7
9.34118	2	4	9		4.6	2	5	7
11.3059	3	4	9		12.45	3	5	7
10.7167	1	5	9		10.25	4	5	7
9.88333	2	5	9		3.3	1	6	7
10.3417	3	5	9		10.9	2	6	7
9.44167	4	5	9		3.9	3	6	7
4	1	6	9		5.6	4	6	7
13.9	2	6	9		4.4	5	6	7
13.2	3	6	9		7.11623	1	2	8
9.25	4	6	9		6.2681	1	3	8
6.5	5	6	9		6.30431	2	3	8
6.95352	1	2	10		5.56905	1	4	8
6.33456	1	3	10		8.01905	2	4	8
8.57941	2	3	10		7.65238	3	4	8
5.70556	1	4	10		7.11667	1	5	8
9.06111	2	4	10		7.13333	2	5	8
9.12222	3	4	10		4.91667	3	5	8
5.05	1	6	10		8.1	4	5	8
5.6	2	6	10		4.1	1	6	8
13.05	3	6	10		4.85	2	6	8
4.75	4	6	10		6.15	3	6	8
7.2	5	6	10		4.65	4	6	8
6.97414	1	2	11		4.8	5	6	8
6.34359	1	3	11		7.05139	1	2	9
6.94872	2	3	11		5.47813	1	3	9
5.99	1	4	11		8.42188	2	3	9
8.32	2	4	11		12.2	1	4	9
9.27	3	4	11		6.51667	2	4	9
3.85	1	6	11		7.08333	3	4	9
4.55	2	6	11		6.67275	1	2	10
6.4	3	6	11		6.01574	1	3	10
8.7	4	6	11		7.13179	2	3	10
5.35	5	6	11		5.42328	1	4	10
8.68817	1	2	12		7.28707	2	4	10
9.0266	1	3	12		7.09052	3	4	10
9.56809	2	3	12		5.30909	1	5	10
7.75	1	4	12		5.48182	2	5	10
10.275	2	4	12		8.10682	3	5	10
9.33	3	4	12		6.23409	4	5	10
5.81667	1	5	12		4.8	1	6	10
7.53333	2	5	12		5.25	2	6	10
8.73333	3	5	12		4.95	3	6	10
12.3833	4	5	12		6.725	4	6	10
8.0607	1	2	13		5.425	5	6	10
8.17456	1	3	13		4.35	1	7	10
8.88509	2	3	13		5.7	2	7	10
6.93636	1	4	13		7.3	3	7	10
8.09545	2	4	13		6.95	4	7	10
9.75455	3	4	13		5.6	5	7	10
6.25	1	5	13		6.9	6	7	10
4.65	2	5	13		6.19904	1	2	11
4.8	3	5	13		5.26209	1	3	11
12.75	4	5	13		5.22747	2	3	11
8.02692	1	2	14		5.05455	1	4	11
9.055	1	3	14		5.49182	2	4	11
7.295	2	3	14		5.46636	3	4	11
10.85	1	4	14		5.01389	1	5	11
13.6	2	4	14		5.5375	2	5	11
4.65	3	4	14		5.60972	3	5	11
10.15	1	5	14		5.98333	4	5	11
8.175	2	5	14		4.50455	1	6	11
11.025	3	5	14		4.93636	2	6	11
8.75	4	5	14		5.99773	3	6	11
5.05	1	6	14		7.00455	4	6	11
4.9	2	6	14		5.06591	5	6	11
6.5	3	6	14		7.85	1	7	11
7.3	4	6	14		3.9	2	7	11
12.55	5	6	14		5.85	3	7	11
4.45	1	7	14		4.4	4	7	11
10.05	2	7	14		4.75	5	7	11
6.3	3	7	14		4.85	6	7	11
6.65	4	7	14		7.03105	1	2	12
13.8	5	7	14		6.24231	1	3	12
7.6	6	7	14		6.45577	2	3	12
8.64551	1	2	15		5.66961	1	4	12
8.71125	1	3	15		6.09314	2	4	12
9.6575	2	3	15		6.63725	3	4	12
7.55	1	4	15		5.14667	1	5	12
10.4231	2	4	15		5.39	2	5	12
8.97692	3	4	15		5.59667	3	5	12
7.94167	1	5	15		6.56667	4	5	12
10.3667	2	5	15		7.8	1	6	12
11.2667	3	5	15		4.425	2	6	12
11.3833	4	5	15		5.15	3	6	12
4.3	1	6	15		9.725	4	6	12
10	2	6	15		6.95	5	6	12
8.45	3	6	15		4.4	1	7	12
7.75	4	6	15		10.75	2	7	12
10.1	5	6	15		5.3	3	7	12
8.57169	1	2	16		11.25	4	7	12
8.0194	1	3	16		5.2	5	7	12
8.29627	2	3	16		5.9	6	7	12
8.09524	1	4	16		5.17137	1	2	13
9.99048	2	4	16		4.66272	1	3	13
8.96905	3	4	16		6.00789	2	3	13
4.75	1	5	16		5.00536	1	4	13
4.9	2	5	16		5.38929	2	4	13
5.9	3	5	16		6.45714	3	4	13
5.9	4	5	16		4.28333	1	5	13
6.625	1	6	16		6.44167	2	5	13
13.175	2	6	16		6.7	3	5	13
12.725	3	6	16		8.41667	4	5	13
7.925	4	6	16		5.43261	1	2	14
12.175	5	6	16		4.91023	1	3	14
7.88333	1	2	17		6.35	2	3	14
7.04255	1	3	17		5.00385	1	4	14
8.40106	2	3	17		5.33846	2	4	14
7.01538	1	4	17		7.65	3	4	14
8.83846	2	4	17		3.46	1	5	14
9.74231	3	4	17		3.97	2	5	14
7.56667	1	5	17		8.13	3	5	14
6.73333	2	5	17		6.52	4	5	14
6.78333	3	5	17		3.6	1	6	14
6.43333	4	5	17		4.45	2	6	14
4.85	1	6	17		5.525	3	6	14
6.95	2	6	17		5.025	4	6	14
5.8	3	6	17		8.175	5	6	14
7.25	4	6	17		6.43839	1	2	15
4.1	5	6	17		6.52206	1	3	15
6.80144	1	2	18		6.12206	2	3	15
6.06429	1	3	18		5.6	1	4	15
8.04643	2	3	18		6.79667	2	4	15
8.23333	1	4	18		6.1	3	4	15
9.3	2	4	18		7.04286	1	5	15
10.1333	3	4	18		5.15714	2	5	15
5.90912	1	2	19		6.43571	3	5	15
4.45682	1	3	19		6.25	4	5	15
7.90682	2	3	19		5.97328	1	2	16
6.38333	1	4	19		5.02083	1	3	16
6.11667	2	4	19		7.74167	2	3	16
9.45	3	4	19		5.175	1	4	16
8.93791	1	2	20		5.3875	2	4	16
8.67656	1	3	20		6.78333	3	4	16
10.1172	2	3	20		4.1875	1	5	16
8.34	1	4	20		5.3	2	5	16
11.28	2	4	20		5.525	3	5	16
10.56	3	4	20		5.2125	4	5	16
9.2029	1	2	21		3.8	1	6	16
8.33571	1	3	21		5.25	2	6	16
8.75	2	3	21		4.05	3	6	16
7.85	1	5	21		5.95	4	6	16
7.3	2	5	21		8.5	5	6	16
14.75	3	5	21		6.48252	1	2	17
5.8	4	5	21		5.35274	1	3	17
3.75	1	6	21		6.5411	2	3	17
4.75	2	6	21		5.20769	1	4	17
7.2	3	6	21		6.30769	2	4	17
8.25	4	6	21		7.18846	3	4	17
8.25	5	6	21		4.15	1	5	17
7.76169	1	2	22		9.525	2	5	17
8.08437	1	3	22		7.55	3	5	17
8.37292	2	3	22		8.325	4	5	17
5.975	1	4	22		6.71938	1	2	18
7.45	2	4	22		6.81889	1	3	18
8.825	3	4	22		7.42222	2	3	18
7.3	1	5	22		6.655	1	4	18
6.95	2	5	22		7.07	2	4	18
6.35	3	5	22		7.865	3	4	18
13	4	5	22		5.025	1	5	18
5.15	1	7	22		5.29167	2	5	18
5.45	2	7	22		5.55	3	5	18
8.8	3	7	22		6.88333	4	5	18
11.95	4	7	22		4.95	1	6	18
14.15	5	7	22		4.8	2	6	18
6.45	6	7	22		7.25	3	6	18
9.45534	1	2	23		3.95	4	6	18
8.96689	1	3	23		4.55	5	6	18
10.1135	2	3	23		7.11061	1	2	19
9.60476	1	4	23		6.64107	1	3	19
10.219	2	4	23		6.54286	2	3	19
9.70714	3	4	23		6.73333	1	4	19
11.5125	1	5	23		5.32667	2	4	19
11.3125	2	5	23		7.61333	3	4	19
9.5	3	5	23		11.725	1	5	19
9.4625	4	5	23		4.7	2	5	19
7.45054	1	2	24		8.775	3	5	19
7.15521	1	3	24		6.75	4	5	19
8.52604	2	3	24		5.69395	1	2	20
6.2125	1	4	24		5.39918	1	3	20
6.725	2	4	24		6.56257	2	3	20
10.1875	3	4	24		5.63684	1	4	20
5.46667	1	5	24		6.67982	2	4	20
7.6	2	5	24		6.25263	3	4	20
8.65	3	5	24		4.49643	1	5	20
9.48333	4	5	24		6.31071	2	5	20
5.9758	1	2	25		6.03571	3	5	20
5.40169	1	3	25		4.97857	4	5	20
6.67373	2	3	25		3.65	1	6	20
7.64	1	4	25		9.9	2	6	20
6.22	2	4	25		4.6	3	6	20
6.16	3	4	25		5.85	4	6	20
3.65	1	5	25		6.35	5	6	20
12.55	2	5	25		6.78198	1	2	21
12.4	3	5	25		6.67931	1	3	21
13.15	4	5	25		7.3069	2	3	21
8.59449	1	2	26		6.20571	1	4	21
8.46953	1	3	26		7.49071	2	4	21
8.74141	2	3	26		7.23571	3	4	21
8.73571	1	4	26		6.122	1	5	21
9.36786	2	4	26		6.184	2	5	21
9.61786	3	4	26		7.678	3	5	21
6.73333	1	5	26		8.33	4	5	21
9.86667	2	5	26		5.46	1	6	21
8.26667	3	5	26		6.79333	2	6	21
11.0333	4	5	26		6.98667	3	6	21
9.75654	1	2	27		7.95333	4	6	21
9.805	1	3	27		7.84667	5	6	21
10.163	2	3	27		6.04	1	7	21
11.045	1	4	27		7.25	2	7	21
9.47	2	4	27		6.16	3	7	21
10.97	3	4	27		7.94	4	7	21
7.9	1	5	27		8.03	5	7	21
10.725	2	5	27		7.54	6	7	21
10.15	3	5	27		5.73705	1	2	22
10.775	4	5	27		5.075	1	3	22
9.6	1	6	27		5.98362	2	3	22
10.1	2	6	27		5.76818	1	4	22
14.1167	3	6	27		5.35682	2	4	22
10.1667	4	6	27		6.4	3	4	22
10.4167	5	6	27		3.975	1	5	22
9.30702	1	2	28		4.49167	2	5	22
9.58488	1	3	28		5.35	3	5	22
10.2698	2	3	28		5.625	4	5	22
7.68333	1	4	28		3.9	1	6	22
11.4833	2	4	28		5.175	2	6	22
8.18333	3	4	28		8.725	3	6	22
9.6	1	5	28		7.45	4	6	22
8.625	2	5	28		5.25	5	6	22
13.425	3	5	28		7.60102	1	2	23
8.525	4	5	28		8.30781	1	3	23
8.1366	1	2	29		8.21875	2	3	23
8.08016	1	3	29		9.78333	1	4	23
8.82778	2	3	29		7.95833	2	4	23
7.745	1	4	29		6.925	3	4	23
11.045	2	4	29		4.8	1	5	23
10.69	3	4	29		3.85	2	5	23
7.2	1	5	29		13.4	3	5	23
7.44	2	5	29		10.7	4	5	23
10.09	3	5	29		7.67111	1	2	24
7.76	4	5	29		6.70417	1	3	24
8	1	7	29		6.94583	2	3	24
8.85	2	7	29		10.2	1	4	24
5.4	3	7	29		8.45	2	4	24
2.65	4	7	29		4.75	3	4	24
10.7	5	7	29		6.21944	1	2	25
10	6	7	29		5.33684	1	3	25
9.43405	1	2	30		5.26053	2	3	25
8.48	1	3	30		4.84286	1	4	25
10.92	2	3	30		4.34524	2	4	25
7.63857	1	2	31		4.42857	3	4	25
8.925	1	3	31		3.85714	1	5	25
7.7875	2	3	31		3.87857	2	5	25
9.63413	1	2	32		4.61429	3	5	25
9.92	1	3	32		4.37143	4	5	25
10.85	2	3	32		6.8	1	6	25
7.95	1	4	32		3.2	2	6	25
9.4	2	4	32		5.65	3	6	25
7.6	3	4	32		5.65	4	6	25
8.49	1	2	33		7.35	5	6	25
8.72727	1	3	33		5.96923	1	2	26
9.26212	2	3	33		5.86964	1	3	26
10.8	1	4	33		5.32768	2	3	26
11.6833	2	4	33		5.45556	1	4	26
7.68333	3	4	33		4.95556	2	4	26
8	1	5	33		5.6463	3	4	26
12.05	2	5	33		7.1	1	5	26
7.35	3	5	33		6.8	2	5	26
12.5	4	5	33		6.2	3	5	26
7.22595	1	2	34		5.05	4	5	26
7.24565	1	3	34		6.26823	1	2	27
7.81196	2	3	34		5.40616	1	3	27
6.82381	1	4	34		6.26051	2	3	27
9.17976	2	4	34		5.38723	1	4	27
8.48333	3	4	34		6.11702	2	4	27
6.88929	1	5	34		6.88298	3	4	27
8.26786	2	5	34		5.28636	1	5	27
9.90714	3	5	34		5.69091	2	5	27
7.725	4	5	34		8.04545	3	5	27
8.5125	1	6	34		6.51364	4	5	27
11.5125	2	6	34		8.40263	1	2	28
8.6	3	6	34		8.13846	1	3	28
7.875	4	6	34		7.86154	2	3	28
8.7	5	6	34		7.77	1	4	28
8.60458	1	2	35		5.91	2	4	28
8.13125	1	3	35		8.68	3	4	28
9.74583	2	3	35		5.125	1	5	28
8.98333	1	4	35		6.325	2	5	28
10.7	2	4	35		5.575	3	5	28
8.64167	3	4	35		4.8	4	5	28
11.05	1	6	35		7.0375	1	6	28
4.7	2	6	35		5.7	2	6	28
10.2	3	6	35		4.675	3	6	28
14.2	4	6	35		6.725	4	6	28
6.3	5	6	35		6.675	5	6	28
8.17152	1	2	36		9.9	1	7	28
8.93036	1	3	36		6.1	2	7	28
9.41071	2	3	36		4.15	3	7	28
7.35357	1	4	36		6.85	4	7	28
10.5714	2	4	36		4.6	5	7	28
9.81071	3	4	36		5.4	6	7	28
8.55	1	6	36		6.83358	1	2	29
9.15	2	6	36		6.05432	1	3	29
7.9	3	6	36		6.72222	2	3	29
12.5	4	6	36		5.87838	1	4	29
5.15	5	6	36		6.21216	2	4	29
9.62476	1	2	37		7.19595	3	4	29
9.18125	1	3	37		5.36667	1	5	29
10.4719	2	3	37		5.54444	2	5	29
9.69444	1	4	37		7.17778	3	5	29
10.725	2	4	37		6.54444	4	5	29
10.4639	3	4	37		5.775	1	6	29
9.8	1	5	37		6.0875	2	6	29
7.95	2	5	37		6.025	3	6	29
11.325	3	5	37		7.5625	4	6	29
13.2	4	5	37		6.2375	5	6	29
9.4881	1	2	38		5.9	1	7	29
8.98367	1	3	38		5.15	2	7	29
10.5245	2	3	38		4.75	3	7	29
9.15769	1	4	38		4.75	4	7	29
11.5731	2	4	38		11.35	5	7	29
10.3462	3	4	38		4.25	6	7	29
6.91667	1	5	38		7.05	1	2	30
11.3333	2	5	38		6.44672	1	3	30
12.85	3	5	38		6.29344	2	3	30
9.68333	4	5	38		6.29324	1	4	30
9.1095	1	2	39		6.48378	2	4	30
8.87267	1	3	39		6.69865	3	4	30
9.246	2	3	39		4.95556	1	5	30
9.1	1	4	39		5.31111	2	5	30
8.16538	2	4	39		5.62222	3	5	30
8.46923	3	4	39		6.76111	4	5	30
9.79167	1	5	39		9.85	1	6	30
7.15	2	5	39		5.75	2	6	30
7.19167	3	5	39		5.9	3	6	30
9.025	4	5	39		4.45	4	6	30
7.9	1	6	39		3.85	5	6	30
9.05	2	6	39		4.075	1	7	30
6.125	3	6	39		6.15	2	7	30
6.65	4	6	39		5.5	3	7	30
8.625	5	6	39		5.325	4	7	30
6.60913	1	2	40		5.025	5	7	30
6.05526	1	3	40		6.7	6	7	30
8.31053	2	3	40		6.64964	1	2	31
5.91	1	4	40		5.52241	1	3	31
10.44	2	4	40		6.04526	2	3	31
5.2	3	4	40		5.41087	1	4	31
7.45442	1	2	41		5.63043	2	4	31
7.88897	1	3	41		5.90217	3	4	31
8.69265	2	3	41		3.75	1	5	31
7.77963	1	4	41		3.85	2	5	31
8.49815	2	4	41		5.25	3	5	31
9.39259	3	4	41		6.45	4	5	31
7.95	1	5	41		3.45	1	6	31
9.11667	2	5	41		4.05	2	6	31
8.33333	3	5	41		4.15	3	6	31
8.83333	4	5	41		5.85	4	6	31
6.7	1	6	41		5.9	5	6	31
8.525	2	6	41		6.39107	1	2	32
10.3	3	6	41		5.82348	1	3	32
9.725	4	6	41		6.85682	2	3	32
7.65	5	6	41		6.02838	1	4	32
9.26624	1	2	42		6.37297	2	4	32
9.33382	1	3	42		6.70135	3	4	32
9.51029	2	3	42		4.81667	1	5	32
9.7625	1	4	42		6.13333	2	5	32
10.4062	2	4	42		5.98333	3	5	32
9.01875	3	4	42		9.81667	4	5	32
9.9125	1	5	42		5.05	1	6	32
11.675	2	5	42		5.65	2	6	32
12.075	3	5	42		8.425	3	6	32
8.4375	4	5	42		10.425	4	6	32
8.45	1	6	42		8.7	5	6	32
9.35	2	6	42		6.6269	1	2	33
13.9	3	6	42		5.88113	1	3	33
12.75	4	6	42		6.74528	2	3	33
7.15	5	6	42		5.27558	1	4	33
7.9515	1	2	43		6.93837	2	4	33
9.23214	1	3	43		7.40349	3	4	33
7.87857	2	3	43		5.72273	1	5	33
9.85	1	4	43		5.76364	2	5	33
11.8	2	4	43		7.21818	3	5	33
9.65	3	4	43		7.33182	4	5	33
8.10696	1	2	44		7.0375	1	6	33
7.77929	1	3	44		4.925	2	6	33
9.15714	2	3	44		9.775	3	6	33
9.3875	1	4	44		7.3125	4	6	33
8.86	2	4	44		8.475	5	6	33
9.7675	3	4	44		6.61592	1	2	34
9.41667	1	5	44		6.12435	1	3	34
6.16667	2	5	44		7.38057	2	3	34
10.5333	3	5	44		5.17319	1	4	34
7.26667	4	5	44		7.16522	2	4	34
4.45	1	6	44		7.3413	3	4	34
11.4	2	6	44		5.29474	1	5	34
13.25	3	6	44		7.40526	2	5	34
3.7	4	6	44		7.03947	3	5	34
6.2	5	6	44		8.45	4	5	34
8.43452	1	2	45		7.53636	1	6	34
9.6	1	3	45		5.65909	2	6	34
7.675	2	3	45		7.00909	3	6	34
13.5	1	4	45		7.65909	4	6	34
7.2	2	4	45		8.12273	5	6	34
5.05	3	4	45		5.85762	1	2	35
4.15	1	5	45		5.52083	1	3	35
14.75	2	5	45		6.58611	2	3	35
4.4	3	5	45		5.18333	1	4	35
9.9	4	5	45		6.75417	2	4	35
7.70895	1	2	46		6.54028	3	4	35
6.89375	1	3	46		4.46875	1	5	35
8.1625	2	3	46		6.625	2	5	35
7.19	1	4	46		7.05625	3	5	35
9.09	2	4	46		6.5625	4	5	35
8.585	3	4	46		4.025	1	6	35
7.7	1	5	46		4.35	2	6	35
8.55	2	5	46		5.65	3	6	35
10.775	3	5	46		5.2	4	6	35
10.2	4	5	46		6.675	5	6	35
8.287	1	2	47		6.95235	1	2	36
8.31757	1	3	47		5.70532	1	3	36
9.07162	2	3	47		6.03511	2	3	36
8.12955	1	4	47		5.825	1	4	36
9.02273	2	4	47		5.8375	2	4	36
9.08636	3	4	47		6.92188	3	4	36
6.72	1	5	47		5.54375	1	5	36
12.24	2	5	47		5.0625	2	5	36
9.8	3	5	47		5.2875	3	5	36
9.78	4	5	47		5.81875	4	5	36
9.01667	1	6	47		5.3268	1	2	37
9.08333	2	6	47		5.50441	1	3	37
9.58333	3	6	47		6.36912	2	3	37
7.56667	4	6	47		4.275	1	4	37
10.85	5	6	47		5.25	2	4	37
8.15	1	7	47		5.95	3	4	37
9.3	2	7	47		6.61875	1	2	38
12.4	3	7	47		6.725	1	3	38
11.8	4	7	47		7.20556	2	3	38
11.95	5	7	47		6.76667	1	4	38
11.9	6	7	47		5.85	2	4	38
8.79772	1	2	48		10.6	3	4	38
9.50606	1	3	48		7.3	1	5	38
9.83788	2	3	48		10.275	2	5	38
9.49444	1	4	48		9.075	3	5	38
11.6111	2	4	48		5.15	4	5	38
9.33333	3	4	48		6.94672	1	2	39
8.925	1	5	48		6.15556	1	3	39
10.8625	2	5	48		7.25694	2	3	39
9.1	3	5	48		5.36667	1	4	39
12.1375	4	5	48		7.825	2	4	39
4.35	1	6	48		7.86667	3	4	39
9.25	2	6	48		4.6	1	6	39
11.5	3	6	48		4.95	2	6	39
12.4	4	6	48		9.35	3	6	39
7.5	5	6	48		7	4	6	39
6.47393	1	2	49		6	5	6	39
5.70263	1	3	49		7.23786	1	2	40
7.88421	2	3	49		6.92593	1	3	40
6.2	1	4	49		6.08704	2	3	40
10.125	2	4	49		7.39	1	4	40
8.71875	3	4	49		5.83667	2	4	40
4.1	1	5	49		6.14333	3	4	40
13.8	2	5	49		5.83333	1	5	40
6.4	3	5	49		6.25833	2	5	40
5.25	4	5	49		6.775	3	5	40
5.93316	1	2	50		7.91667	4	5	40
5.37268	1	3	50		5.16667	1	6	40
7.11753	2	3	50		7.16667	2	6	40
4.74667	1	4	50		5.08333	3	6	40
9.17333	2	4	50		6.66667	4	6	40
8.12333	3	4	50		5.425	5	6	40
3.5	1	5	50		4.35	1	7	40
7.075	2	5	50		10.7	2	7	40
11.35	3	5	50		4.5	3	7	40
8.3	4	5	50		8.5	4	7	40
9.8372	1	2	51		12.55	5	7	40
9.77286	1	3	51		9.45	6	7	40
11.2571	2	3	51		6.63734	1	2	41
7.82	1	4	51		5.48833	1	3	41
10.88	2	4	51		5.64333	2	3	41
12.49	3	4	51		6.725	1	4	41
6.77492	1	2	52		7.15	2	4	41
6.27137	1	3	52		5.81667	3	4	41
7.80968	2	3	52		6.27143	1	5	41
5.35893	1	4	52		4.79286	2	5	41
7.82679	2	4	52		5.20714	3	5	41
7.89464	3	4	52		5.38571	4	5	41
6.95	1	5	52		6.25577	1	2	42
5.83	2	5	52		5.48175	1	3	42
7.86	3	5	52		6.0881	2	3	42
7.32	4	5	52		5.16111	1	4	42
9.175	1	6	52		4.86667	2	4	42
5.95	2	6	52		5.48519	3	4	42
9.975	3	6	52		5.2	1	5	42
6.025	4	6	52		5.95833	2	5	42
11.325	5	6	52		6.75417	3	5	42
8.46212	1	2	53		5.56667	4	5	42
8.175	1	3	53		4.05	1	6	42
5.885	2	3	53		4.0875	2	6	42
5.63333	1	4	53		7.65	3	6	42
9.75	2	4	53		5.0625	4	6	42
5.95	3	4	53		6.5875	5	6	42
4.1	1	6	53		4.45	1	7	42
11.65	2	6	53		4.8	2	7	42
8.25	3	6	53		10.9	3	7	42
7.15	4	6	53		3.15	4	7	42
6.2	5	6	53		8.9	5	7	42
6.90949	1	2	54		7.8	6	7	42
6.047	1	3	54		5.78344	1	2	43
6.747	2	3	54		5.76316	1	3	43
5.90714	1	4	54		6.65526	2	3	43
6.22143	2	4	54		5.02143	1	4	43
6.95	3	4	54		5.84286	2	4	43
8.95	1	5	54		7.00714	3	4	43
8.275	2	5	54		6.4	1	5	43
4.525	3	5	54		5.45	2	5	43
5.8	4	5	54		10.525	3	5	43
7.2747	1	2	55		7.525	4	5	43
6.60427	1	3	55		6.55556	1	2	44
8.61098	2	3	55		8.43333	1	3	44
6.74667	1	4	55		4.71667	2	3	44
9.72	2	4	55		5.3875	1	4	44
8.82333	3	4	55		7.225	2	4	44
5.35	1	5	55		7.2125	3	4	44
8.13333	2	5	55		4.55	1	5	44
8.76667	3	5	55		8.25	2	5	44
10.2333	4	5	55		4.975	3	5	44
5.4	1	6	55		6.1	4	5	44
7.45	2	6	55		3.8	1	7	44
9.7	3	6	55		4.45	2	7	44
13.7	4	6	55		5	3	7	44
4.4	5	6	55		10.05	4	7	44
5.70996	1	2	56		5.15	5	7	44
5.73133	1	3	56		14.9	6	7	44
7.52467	2	3	56		6.99524	1	2	45
4.325	1	4	56		5.40172	1	3	45
6.2	2	4	56		7.22759	2	3	45
8.20833	3	4	56		7.685	1	4	45
5.61	1	5	56		6.69	2	4	45
6.42	2	5	56		6.215	3	4	45
8.5	3	5	56		4.0125	1	5	45
7.29	4	5	56		8.225	2	5	45
4.075	1	6	56		9.475	3	5	45
9.6	2	6	56		7.4625	4	5	45
6.375	3	6	56		4.6	1	6	45
12.6	4	6	56		3.75	2	6	45
8.575	5	6	56		8.45	3	6	45
7.22734	1	2	57		10.95	4	6	45
5.75385	1	3	57		10.9	5	6	45
7.74519	2	3	57		6.70143	1	2	46
5.64167	1	4	57		6.04194	1	3	46
7.52083	2	4	57		6.89839	2	3	46
7.01667	3	4	57		5.20294	1	4	46
11.7333	1	5	57		5.09706	2	4	46
11.1333	2	5	57		5.57353	3	4	46
8.56667	3	5	57		4.775	1	5	46
9.35	4	5	57		7.3125	2	5	46
6.2	1	6	57		4.2875	3	5	46
7.45	2	6	57		8.225	4	5	46
6.9	3	6	57		3.45	1	6	46
8.6	4	6	57		8.3	2	6	46
4.7	5	6	57		14.45	3	6	46
5.8719	1	2	58		4.35	4	6	46
5.775	1	3	58		5.75	5	6	46
7.25417	2	3	58		6.83194	1	2	47
4.825	1	4	58		6.02222	1	3	47
5.15	2	4	58		6.08889	2	3	47
4.5	3	4	58		6.4	1	4	47
6.1	1	5	58		4.70714	2	4	47
8.1	2	5	58		6.78571	3	4	47
5	3	5	58		5.8625	1	5	47
4.4	4	5	58		5.1125	2	5	47
7.11129	1	2	59		6.1125	3	5	47
7.345	1	3	59		4.6	4	5	47
8.64	2	3	59		7.57385	1	2	48
6.6825	1	2	60		6.28571	1	3	48
6.1125	1	3	60		8.275	2	3	48
7.975	2	3	60		5.15	1	4	48
10.0038	1	2	61		5.225	2	4	48
8.91	1	3	61		8.9	3	4	48
9.55	2	3	61		5.825	1	5	48
7.15	1	4	61		4.95	2	5	48
6.85	2	4	61		6.525	3	5	48
10.8	3	4	61		8.2	4	5	48
11.75	1	5	61		7.23882	1	2	49
12.4	2	5	61		6.89118	1	3	49
7.4	3	5	61		8.90588	2	3	49
8.65	4	5	61		6.02	1	4	49
8.41	1	2	62		8.23	2	4	49
9.2625	1	3	62		6.82	3	4	49
10.375	2	3	62		6.045	1	2	50
6.45	1	4	62		5.32468	1	3	50
10.525	2	4	62		6.3474	2	3	50
10.15	3	4	62		5.49118	1	4	50
9.15	1	6	62		6.38235	2	4	50
6.5	2	6	62		5.90588	3	4	50
6.45	3	6	62		5.13333	1	5	50
12	4	6	62		5.53333	2	5	50
9.05	5	6	62		5.44167	3	5	50
6.68929	1	2	63		6.69167	4	5	50
3.8	1	3	63		5.53557	1	2	51
6.85	2	3	63		4.65988	1	3	51
6.22308	1	2	64		4.65174	2	3	51
3.625	1	3	64		4.68797	1	4	51
5	2	3	64		4.57722	2	4	51
7.34539	1	2	65		4.70823	3	4	51
3.65	1	3	65		3.74559	1	5	51
10	2	3	65		4.37941	2	5	51
5.60455	1	2	66		4.46176	3	5	51
4.744	1	3	66		5.03088	4	5	51
6.92	2	3	66		8	1	6	51
5.1	1	4	66		6.45	2	6	51
7.53889	2	4	66		3.725	3	6	51
9.07222	3	4	66		4.525	4	6	51
6.4375	1	5	66		4.9	5	6	51
6.8125	2	5	66		4	1	7	51
9.5	3	5	66		12.05	2	7	51
6.7	4	5	66		3.05	3	7	51
8.9	1	6	66		6.05	4	7	51
13.95	2	6	66		6.15	5	7	51
6	3	6	66		3.75	6	7	51
12.3	4	6	66		7.80044	1	2	52
8.9	5	6	66		8.2973	1	3	52
5.44294	1	2	67		7.2973	2	3	52
5.326	1	3	67		6.5087	1	4	52
6.98	2	3	67		5.48043	2	4	52
4.72857	1	4	67		6.76087	3	4	52
6.53571	2	4	67		5.99286	1	5	52
7.68571	3	4	67		5.60714	2	5	52
3.55	1	5	67		5.93571	3	5	52
6.18333	2	5	67		6.45714	4	5	52
6.01667	3	5	67		7.55	1	6	52
5.1	4	5	67		10.0333	2	6	52
6.31222	1	2	68		6.31667	3	6	52
6.019	1	3	68		6.7	4	6	52
8.59	2	3	68		7.2	5	6	52
4.125	1	4	68		6.32568	1	2	53
6.28333	2	4	68		5.89321	1	3	53
7.25833	3	4	68		6.07963	2	3	53
4.525	1	5	68		5.335	1	4	53
6.075	2	5	68		6.675	2	4	53
9.8875	3	5	68		7.295	3	4	53
8.875	4	5	68		6.17683	1	2	54
3.95	1	6	68		6.03409	1	3	54
9.8	2	6	68		6.13068	2	3	54
9.3	3	6	68		7.15625	1	4	54
12	4	6	68		6.05625	2	4	54
9.65	5	6	68		5.975	3	4	54
5.58704	1	2	69		4.4625	1	5	54
5.11182	1	3	69		6.46875	2	5	54
7.11818	2	3	69		7.3375	3	5	54
4.12692	1	4	69		7.56875	4	5	54
8.34038	2	4	69		5.225	1	6	54
8.23462	3	4	69		4.625	2	6	54
4.78	1	5	69		8.075	3	6	54
9.36	2	5	69		5.8875	4	6	54
7.69	3	5	69		9.25	5	6	54
9.33	4	5	69		7.78854	1	2	55
5.3	1	6	69		7.73333	1	3	55
9.35	2	6	69		7.34762	2	3	55
10.05	3	6	69		7.50833	1	4	55
5.7	4	6	69		8.425	2	4	55
9.35	5	6	69		9.03333	3	4	55
7.4025	1	2	70		5.63	1	5	55
10.125	1	3	70		5.74	2	5	55
6.075	2	3	70		6.66	3	5	55
6.53682	1	2	71		7.79	4	5	55
5.6125	1	3	71		6.23814	1	2	56
7.74062	2	3	71		6.27619	1	3	56
4	1	4	71		6.76429	2	3	56
4	2	4	71		4.9	1	4	56
5.8	3	4	71		6.54118	2	4	56
6.96891	1	2	72		6.52353	3	4	56
6.04841	1	3	72		4.625	1	5	56
7.65952	2	3	72		5.375	2	5	56
6.65	1	4	72		6.3	3	5	56
7.4	2	4	72		7.975	4	5	56
9.31667	3	4	72		9.65628	1	2	57
4.7	1	5	72		10.3183	1	3	57
13.95	2	5	72		9.19	2	3	57
8.4	3	5	72		8.73333	1	4	57
6.6	4	5	72		7.15	2	4	57
5.18382	1	2	73		9.45	3	4	57
5.13772	1	3	73		9.64867	1	2	58
6.57325	2	3	73		9.22885	1	3	58
4.77647	1	4	73		8.66923	2	3	58
6.11176	2	4	73		8.69375	1	4	58
6.29706	3	4	73		8.2375	2	4	58
5.65481	1	2	74		7.95	3	4	58
6.2375	1	3	74		8.55	1	5	58
6.98333	2	3	74		5.65	2	5	58
3.73	1	4	74		7.725	3	5	58
5.8	2	4	74		5.775	4	5	58
6.41	3	4	74		6.5625	1	2	59
3.35	1	5	74		8.65	1	3	59
6.5	2	5	74		10.18	2	3	59
4.95	3	5	74		4.725	1	4	59
12.2	4	5	74		8.175	2	4	59
7.086	1	2	75		4.725	3	4	59
5.825	1	3	75		5.16667	1	5	59
8.275	2	3	75		8.23333	2	5	59
6.99023	1	2	76		5.81667	3	5	59
8.39167	1	3	76		5.26667	4	5	59
7.375	2	3	76		5.84605	1	2	60
7.8	1	4	76		5.97333	1	3	60
12.95	2	4	76		7.07667	2	3	60
9.1	3	4	76		6.2125	1	4	60
6.95273	1	2	77		8.125	2	4	60
6.76667	1	3	77		6.425	3	4	60
8.55	2	3	77		7.02301	1	2	61
3.5	1	4	77		6.69651	1	3	61
4.9	2	4	77		7.54767	2	3	61
9.35	3	4	77		5.72308	1	4	61
6.03	1	2	78		7.18654	2	4	61
4.68333	1	3	78		6.72115	3	4	61
9.83333	2	3	78		5.30714	1	5	61
5.7	1	4	78		5.7	2	5	61
7.95	2	4	78		5.40714	3	5	61
11.25	3	4	78		6.32143	4	5	61
5.43227	1	2	79		5.4125	1	6	61
5.48485	1	3	79		7.625	2	6	61
6.69848	2	3	79		7.975	3	6	61
4.66667	1	4	79		7.625	4	6	61
5.225	2	4	79		7.4375	5	6	61
8.94167	3	4	79		5.5	1	7	61
4.05	1	5	79		8.2	2	7	61
4.65	2	5	79		4.4	3	7	61
13.15	3	5	79		7.35	4	7	61
5.45	4	5	79		5.4	5	7	61
7.33011	1	2	80		5.25	6	7	61
7.275	1	3	80		7.66678	1	2	62
6.90278	2	3	80		6.74432	1	3	62
8.025	1	4	80		7.68693	2	3	62
11.275	2	4	80		7.31481	1	4	62
7.475	3	4	80		7.56111	2	4	62
6.77509	1	2	81		6.62222	3	4	62
5.87674	1	3	81		4.2125	1	5	62
9.07093	2	3	81		7.3625	2	5	62
5.5375	1	4	81		11.1375	3	5	62
8.2875	2	4	81		7.175	4	5	62
8.1375	3	4	81		4.7375	1	6	62
6.8	1	5	81		6.7375	2	6	62
7.91667	2	5	81		5.7375	3	6	62
9.11667	3	5	81		5.025	4	6	62
8.76667	4	5	81		6.1125	5	6	62
7.03641	1	2	82		5.877	1	2	63
6.90688	1	3	82		5.18125	1	3	63
7.6425	2	3	82		5.25481	2	3	63
6.20952	1	4	82		4.99552	1	4	63
9.1	2	4	82		4.72985	2	4	63
7.63571	3	4	82		5.31866	3	4	63
6.46875	1	5	82		4.48	1	5	63
7.64375	2	5	82		4.505	2	5	63
9.94375	3	5	82		5.025	3	5	63
9.2	4	5	82		5.005	4	5	63
8.95	1	6	82		3.55	1	6	63
5.8	2	6	82		4.35	2	6	63
14.65	3	6	82		10.25	3	6	63
8.45	4	6	82		4.05	4	6	63
6.95	5	6	82		9.6	5	6	63
6.96807	1	2	83		6.47553	1	2	64
7.15625	1	3	83		5.52059	1	3	64
6.14375	2	3	83		5.58176	2	3	64
9.75	1	4	83		6.09681	1	4	64
6.35	2	4	83		4.7883	2	4	64
13.4	3	4	83		5.47553	3	4	64
7.05294	1	2	84		5.6625	1	5	64
5.6375	1	3	84		5.18125	2	5	64
6.95833	2	3	84		4.975	3	5	64
4.85	1	4	84		5.2875	4	5	64
5	2	4	84		8.41421	1	2	65
3.9	3	4	84		7.43393	1	3	65
8.8	1	5	84		7.01964	2	3	65
13.85	2	5	84		7.16	1	4	65
11.2	3	5	84		6.81	2	4	65
9.5	4	5	84		6.77	3	4	65
7.35952	1	2	85		5.8	1	5	65
7.51818	1	3	85		7.68333	2	5	65
7.57273	2	3	85		8.25	3	5	65
8.05	1	4	85		5.3	4	5	65
6.45	2	4	85		5.86066	1	2	66
6.475	3	4	85		5.75338	1	3	66
5.45166	1	2	86		5.88041	2	3	66
6.54231	1	3	86		4.64	1	4	66
7.25769	2	3	86		4.75	2	4	66
6.72623	1	2	87		6.44	3	4	66
5.2602	1	3	87		7.37606	1	2	67
6.58367	2	3	87		7.37167	1	3	67
4.88571	1	4	87		5.38333	2	3	67
5.54286	2	4	87		6.46667	1	4	67
9.16429	3	4	87		5.83333	2	4	67
4.3	1	5	87		4.13333	3	4	67
7.25	2	5	87		7.03967	1	2	68
6.1	3	5	87		5.95788	1	3	68
12.4	4	5	87		6.44918	2	3	68
4.1	1	6	87		5.91486	1	4	68
11	2	6	87		6.24054	2	4	68
6.1	3	6	87		6.94324	3	4	68
8.9	4	6	87		6.48929	1	5	68
10.8	5	6	87		6.5875	2	5	68
8.65256	1	2	88		6.91607	3	5	68
10.7333	1	3	88		6.725	4	5	68
7.19167	2	3	88		5.22222	1	6	68
7.79545	1	2	89		5.4	2	6	68
5.6625	1	3	89		6.46944	3	6	68
6.81875	2	3	89		6.24722	4	6	68
5.3	1	4	89		6.78333	5	6	68
9.65	2	4	89		4.36667	1	7	68
5.2	3	4	89		6.01667	2	7	68
5.87008	1	2	90		8.26667	3	7	68
5	1	3	90		7.58333	4	7	68
6.62031	2	3	90		7.08333	5	7	68
4	1	4	90		9.2	6	7	68
5.5	2	4	90		7.86176	1	2	69
5.6	3	4	90		6.52963	1	3	69
9	1	6	90		7.11111	2	3	69
8.1	2	6	90		6.08636	1	4	69
6.9	3	6	90		7.20455	2	4	69
11.35	4	6	90		7.48182	3	4	69
10.25	5	6	90		5.15	1	5	69
6.27156	1	2	91		7	2	5	69
5.17206	1	3	91		5.91667	3	5	69
6.64118	2	3	91		5.1	4	5	69
5.03	1	4	91		6.73611	1	2	70
5.58	2	4	91		4.66364	1	3	70
6.44	3	4	91		5.66515	2	3	70
4.35	1	5	91		4.20962	1	4	70
4.475	2	5	91		4.70769	2	4	70
6.3	3	5	91		4.70385	3	4	70
4.675	4	5	91		5.08571	1	5	70
3.8	1	6	91		4.59286	2	5	70
3.75	2	6	91		4.75	3	5	70
4.8	3	6	91		4.78571	4	5	70
11.55	4	6	91		6.35	1	6	70
5.8	5	6	91		4.2	2	6	70
5.90745	1	2	92		8.05	3	6	70
5.1413	1	3	92		5.75	4	6	70
7.19565	2	3	92		9.45	5	6	70
4.6	1	4	92		5.30988	1	2	71
5.8	2	4	92		4.69626	1	3	71
6.6	3	4	92		5.79159	2	3	71
8.69483	1	2	93		4.30978	1	4	71
13.3	1	3	93		5.31739	2	4	71
12.6167	2	3	93		5.36848	3	4	71
6.99625	1	2	94		4.225	1	5	71
5.684	1	3	94		4.61562	2	5	71
7.248	2	3	94		4.80312	3	5	71
4.4375	1	4	94		4.91563	4	5	71
5.925	2	4	94		4.84	1	6	71
7.6625	3	4	94		5.69	2	6	71
4.7	1	5	94		7.37	3	6	71
5.25	2	5	94		4.91	4	6	71
4.75	3	5	94		7.16	5	6	71
6.3	4	5	94		3.3	1	7	71
6.55658	1	2	95		3.55	2	7	71
5.47553	1	3	95		14.2	3	7	71
6.47128	2	3	95		5.8	4	7	71
4.79375	1	4	95		4.8	5	7	71
7.525	2	4	95		5.55	6	7	71
8.7875	3	4	95		7.07539	1	2	72
5.6	1	5	95		7.48083	1	3	72
5.6125	2	5	95		7.09167	2	3	72
6.2625	3	5	95		7.7697	1	4	72
6.0625	4	5	95		7.02879	2	4	72
6.58155	1	2	96		7.28636	3	4	72
6.025	1	3	96		7.04667	1	5	72
7.51667	2	3	96		7.06333	2	5	72
6.71875	1	4	96		7.20333	3	5	72
7.575	2	4	96		7.72333	4	5	72
6.56875	3	4	96		9.29375	1	6	72
8.428	1	2	97		7.35	2	6	72
8.74286	1	3	97		6.09375	3	6	72
9.55714	2	3	97		6.0375	4	6	72
6.87804	1	2	98		8.55	5	6	72
6.61923	1	3	98		6.62857	1	2	73
7.31538	2	3	98		5.85069	1	3	73
5.31667	1	4	98		6.40833	2	3	73
10.9833	2	4	98		5.93333	1	4	73
5.8	3	4	98		6.33056	2	4	73
7.56071	1	2	99		7.08889	3	4	73
3.81667	1	3	99		5.39286	1	5	73
9.45	2	3	99		5.89286	2	5	73
5.3	1	4	99		5.52143	3	5	73
12.25	2	4	99		7.75	4	5	73
6.65	3	4	99		4.15	1	6	73
8.10526	1	2	100		4.9	2	6	73
6.72273	1	3	100		14.95	3	6	73
9.33636	2	3	100		6.85	4	6	73
5.925	1	4	100		4.7	5	6	73
5.2375	2	4	100		6.62849	1	2	74
7.8875	3	4	100		5.14	1	3	74
7.04632	1	2	101		7.425	2	3	74
7.345	1	3	101		6.86518	1	2	75
8.41	2	3	101		6.01974	1	3	75
3.95	1	4	101		7.53947	2	3	75
6.55	2	4	101		6.33636	1	4	75
7.25	3	4	101		5.47273	2	4	75
7.08191	1	2	102		7.23182	3	4	75
5.38077	1	3	102		5.45	1	5	75
5.65385	2	3	102		7.55	2	5	75
5.0125	1	4	102		5	3	5	75
6.7	2	4	102		7.75	4	5	75
5.8875	3	4	102		5.70106	1	2	76
9.3986	1	2	103		5.30273	1	3	76
8.48608	1	3	103		6.19045	2	3	76
8.01392	2	3	103		4.80526	1	4	76
8.35781	1	4	103		6.33158	2	4	76
8.36719	2	4	103		6.50263	3	4	76
8.35313	3	4	103		4.88125	1	5	76
8.85667	1	5	103		5.275	2	5	76
9.01667	2	5	103		6.8375	3	5	76
8.80667	3	5	103		7.18125	4	5	76
9.73667	4	5	103		7.50913	1	2	77
6.13125	1	6	103		6.53854	1	3	77
6.525	2	6	103		6.58229	2	3	77
5.88125	3	6	103		5.65714	1	4	77
7.475	4	6	103		6.84762	2	4	77
8.71875	5	6	103		5.07381	3	4	77
13.85	1	7	103		8.15	1	5	77
8.25	2	7	103		4.7	2	5	77
12.8	3	7	103		4.9	3	5	77
13.15	4	7	103		4.45	4	5	77
13.6	5	7	103		5.4	1	6	77
12.85	6	7	103		7.9	2	6	77
10.4193	1	2	104		6.75	3	6	77
7.48889	1	3	104		7.2	4	6	77
10.2	2	3	104		8.4	5	6	77
6.77011	1	2	105		5.4	1	7	77
8.05	1	3	105		4.55	2	7	77
8.57143	2	3	105		6.45	3	7	77
3.35	1	4	105		4.25	4	7	77
7.05	2	4	105		3.7	5	7	77
6.75	3	4	105		8	6	7	77
6.79818	1	2	106		6.61243	1	2	78
6.65	1	3	106		6.17609	1	3	78
8.11111	2	3	106		6.85942	2	3	78
10.1	1	4	106		5.98793	1	4	78
5.15	2	4	106		6.2431	2	4	78
4.78333	3	4	106		5.71379	3	4	78
4.35	1	5	106		5.445	1	5	78
7.55	2	5	106		5.175	2	5	78
6.6	3	5	106		7.41	3	5	78
8.5	4	5	106		5.54	4	5	78
7.62692	1	2	107		9.15	1	6	78
5.2	1	3	107		4	2	6	78
11.15	2	3	107		14.45	3	6	78
7.85	1	5	107		6.25	4	6	78
10.25	2	5	107		4.7	5	6	78
4.25	3	5	107		8.69953	1	2	79
10	4	5	107		7.959	1	3	79
6.98778	1	2	108		8.794	2	3	79
6.28846	1	3	108		8.57143	1	4	79
7.74038	2	3	108		8.30714	2	4	79
7.4125	1	4	108		9.08571	3	4	79
7.15	2	4	108		9.85	1	5	79
6.7375	3	4	108		9.675	2	5	79
5.175	1	5	108		8.725	3	5	79
4.375	2	5	108		7.45	4	5	79
5.825	3	5	108		5.66353	1	2	80
4.425	4	5	108		6.00319	1	3	80
9.48125	1	2	109		5.84681	2	3	80
8.50833	1	3	109		5.855	1	4	80
7.65833	2	3	109		6.27	2	4	80
8.45	1	5	109		5.55	3	4	80
5.1	2	5	109		5.1375	1	5	80
3.9	3	5	109		4.7625	2	5	80
5	4	5	109		5.1	3	5	80
11.5417	1	2	110		4.8875	4	5	80
9.06667	1	3	110		6.03895	1	2	81
9.62222	2	3	110		6.15686	1	3	81
8.325	1	4	110		6.34804	2	3	81
9.73333	2	4	110		5.29375	1	4	81
9.89167	3	4	110		6.03125	2	4	81
6.95667	1	5	110		6.025	3	4	81
6.86333	2	5	110		5.2125	1	5	81
9.52	3	5	110		6.4625	2	5	81
9.46333	4	5	110		6.0625	3	5	81
5.75	1	6	110		6.8875	4	5	81
7.95	2	6	110		4.975	1	6	81
5.1	3	6	110		5.125	2	6	81
8.9	4	6	110		5.3	3	6	81
5.7	5	6	110		5.25	4	6	81
7.875	1	7	110		6.675	5	6	81
8.75	2	7	110		5.34133	1	2	82
5.1625	3	7	110		4.87415	1	3	82
5.8	4	7	110		5.77551	2	3	82
6.15	5	7	110		4.73228	1	4	82
7.725	6	7	110		5.44494	2	4	82
6.57273	1	2	111		5.67278	3	4	82
7.49474	1	3	111		4.92955	1	5	82
7.33158	2	3	111		4.99545	2	5	82
4.45	1	4	111		5.36136	3	5	82
4.85	2	4	111		6.49091	4	5	82
5.4	3	4	111		3.95	1	6	82
5.1	1	5	111		3.65	2	6	82
6	2	5	111		10.05	3	6	82
5.2	3	5	111		6.8	4	6	82
6.825	4	5	111		4.1	5	6	82
5.94103	1	2	112		7.68481	1	2	83
5.90192	1	3	112		5.99286	1	3	83
7.75577	2	3	112		7.12143	2	3	83
6.28333	1	4	112		4.725	1	4	83
5.75	2	4	112		8.675	2	4	83
6.3	3	4	112		4.3	3	4	83
3.65	1	5	112		7.21169	1	2	84
8.75	2	5	112		7.03594	1	3	84
10.2	3	5	112		7.42812	2	3	84
7.85	4	5	112		6.66818	1	4	84
7.64265	1	2	113		7.45455	2	4	84
6.56111	1	3	113		6.63182	3	4	84
7.65556	2	3	113		9.475	1	5	84
4.9	1	4	113		8.15	2	5	84
12.45	2	4	113		6.35	3	5	84
5.35	3	4	113		8.675	4	5	84
5.76351	1	2	114		8.525	1	6	84
5.85	1	3	114		4.825	2	6	84
7.55	2	3	114		9.3	3	6	84
3.1	1	4	114		4.35	4	6	84
7.5	2	4	114		5.975	5	6	84
5.6	3	4	114		6.1743	1	2	85
7.95208	1	2	115		5.58083	1	3	85
6.72683	1	2	116		6.50167	2	3	85
6.63077	1	3	116		5.37083	1	4	85
7.74615	2	3	116		5.29792	2	4	85
5.35	1	4	116		6.85625	3	4	85
4.475	2	4	116		5.8125	1	5	85
5.1	3	4	116		6.1875	2	5	85
4.3875	1	5	116		6.25	3	5	85
5.9	2	5	116		7.15	4	5	85
5.1875	3	5	116		4.35	1	6	85
4.4125	4	5	116		4.45	2	6	85
3.6	1	6	116		4.05	3	6	85
4.825	2	6	116		6.7	4	6	85
6.375	3	6	116		11.15	5	6	85
3.675	4	6	116		9.57952	1	2	86
3.625	5	6	116		8.89571	1	3	86
6.52979	1	2	117		10.6129	2	3	86
5.79	1	3	117		8.51	1	4	86
5.26	2	3	117		10.19	2	4	86
5.775	1	4	117		10.2	3	4	86
7.15	2	4	117		5.35	1	5	86
6.36667	3	4	117		11.45	2	5	86
5.1	1	5	117		9.7	3	5	86
3.5	2	5	117		6.35	4	5	86
4.75	3	5	117		6.18029	1	2	87
4.3	4	5	117		5.93977	1	3	87
11.85	1	6	117		6.06136	2	3	87
4.6	2	6	117		5.56538	1	4	87
4.15	3	6	117		6.00385	2	4	87
5.55	4	6	117		7.05	3	4	87
4.65	5	6	117		6.07143	1	5	87
5.85394	1	2	118		5.85	2	5	87
5.065	1	3	118		5.58571	3	5	87
6.52	2	3	118		8.12143	4	5	87
3.1375	1	4	118		5.12857	1	6	87
6.175	2	4	118		5.2	2	6	87
6.6125	3	4	118		5.95714	3	6	87
6.52763	1	2	119		6.60714	4	6	87
8.65	1	3	119		6.64286	5	6	87
6.975	2	3	119		5.725	1	7	87
5.55336	1	2	120		9.05	2	7	87
4.35927	1	3	120		6.35	3	7	87
6.42837	2	3	120		8.725	4	7	87
4.29884	1	4	120		7.15	5	7	87
6.81163	2	4	120		8.15	6	7	87
8.43605	3	4	120		9.31429	1	2	88
4.45455	1	5	120		8.56667	1	3	88
6.19545	2	5	120		9.81852	2	3	88
7.48182	3	5	120		9.275	1	4	88
8.96818	4	5	120		11.35	2	4	88
3.1	1	6	120		9.1375	3	4	88
7.4	2	6	120		5.59891	1	2	89
9.7	3	6	120		5.03051	1	3	89
4.75	4	6	120		4.87373	2	3	89
10.35	5	6	120		4.728	1	4	89
8.90101	1	2	121		4.29	2	4	89
9.64444	1	3	121		4.479	3	4	89
7.99167	2	3	121		5.32955	1	5	89
9.175	1	4	121		4.67727	2	5	89
6	2	4	121		4.51591	3	5	89
4.275	3	4	121		4.19318	4	5	89
4.0623	1	2	122		4.55714	1	6	89
4.18571	1	3	122		4.03571	2	6	89
6.20714	2	3	122		6.3	3	6	89
4.3881	1	4	122		4.5	4	6	89
6.12381	2	4	122		6.30714	5	6	89
7.42381	3	4	122		6.11303	1	2	90
3.56667	1	5	122		5.965	1	3	90
5.21667	2	5	122		5.78444	2	3	90
8.58333	3	5	122		5.59891	1	4	90
9.38333	4	5	122		5.26739	2	4	90
3.725	1	6	122		5.85435	3	4	90
4.75	2	6	122		5.21	1	5	90
6.625	3	6	122		5.88	2	5	90
10.9	4	6	122		5.24	3	5	90
5.075	5	6	122		6.64	4	5	90
5.35957	1	2	123		4.83333	1	6	90
4.90547	1	3	123		5.35833	2	6	90
7.46875	2	3	123		5.35	3	6	90
5.58542	1	4	123		4.94167	4	6	90
8.04583	2	4	123		5.93333	5	6	90
7.3375	3	4	123		7.12227	1	2	91
3.8	1	5	123		7.22167	1	3	91
8.25	2	5	123		7.50333	2	3	91
7.35	3	5	123		6.13125	1	4	91
5.73333	4	5	123		6.09375	2	4	91
4.47722	1	2	124		7.35625	3	4	91
4.73512	1	3	124		4.35	1	5	91
5.83306	2	3	124		10.6	2	5	91
4.27692	1	4	124		4.25	3	5	91
5.825	2	4	124		7.8	4	5	91
7.73846	3	4	124		4.45	1	6	91
3.625	1	5	124		8.05	2	6	91
6.25	2	5	124		5.5	3	6	91
9.14375	3	5	124		12.55	4	6	91
6.36875	4	5	124		7.95	5	6	91
3.51	1	6	124		7.97421	1	2	92
5.79	2	6	124		6.70135	1	3	92
6.41	3	6	124		6.56486	2	3	92
7.24	4	6	124		7.95385	1	4	92
6.5	5	6	124		6.69615	2	4	92
7.4852	1	2	125		7.42308	3	4	92
7.06296	1	3	125		5.68333	1	5	92
8.40185	2	3	125		6.48333	2	5	92
7.38077	1	4	125		7.2	3	5	92
8.19615	2	4	125		5.15	4	5	92
6.82692	3	4	125		4.75	1	6	92
7.52119	1	2	126		5.8	2	6	92
7.06282	1	3	126		4.6	3	6	92
7.92949	2	3	126		13.2	4	6	92
5.575	1	4	126		11.45	5	6	92
7.725	2	4	126		6.86345	1	2	93
6.925	3	4	126		6.64783	1	3	93
9.68333	1	5	126		6.88652	2	3	93
7.31667	2	5	126		5.72727	1	4	93
11.7833	3	5	126		6.76477	2	4	93
8.91667	4	5	126		6.62727	3	4	93
3.2	1	6	126		5.77368	1	5	93
5.05	2	6	126		6.07105	2	5	93
3.75	3	6	126		6.42368	3	5	93
9.2	4	6	126		5.53684	4	5	93
14.1	5	6	126		5.495	1	6	93
8.21121	1	2	127		5.145	2	6	93
7.78529	1	3	127		6.79	3	6	93
9.37647	2	3	127		7.215	4	6	93
7.69815	1	4	127		6.07	5	6	93
8.0537	2	4	127		9.85	1	7	93
8.83519	3	4	127		5.55	2	7	93
7.12778	1	5	127		3.2	3	7	93
10.4167	2	5	127		6	4	7	93
8.32222	3	5	127		3.6	5	7	93
8.95556	4	5	127		5.2	6	7	93
11.45	1	7	127		6.43705	1	2	94
6.5	2	7	127		5.79868	1	3	94
5.15	3	7	127		5.73421	2	3	94
13.5	4	7	127		4.68	1	4	94
14.5	5	7	127		5.26	2	4	94
13.85	6	7	127		5.76	3	4	94
6.33447	1	2	128		5	1	5	94
5.67963	1	3	128		4	2	5	94
8.80185	2	3	128		6.05	3	5	94
6.6	1	5	128		10.15	4	5	94
7.5	2	5	128		7.53298	1	2	95
11.05	3	5	128		7.42632	1	3	95
10.85	4	5	128		7.90526	2	3	95
7.9418	1	2	129		5.60667	1	4	95
7.79861	1	3	129		6.94667	2	4	95
9.5125	2	3	129		7.44333	3	4	95
6.38571	1	4	129		5.39286	1	5	95
8.98571	2	4	129		5.64286	2	5	95
9.13214	3	4	129		6.40714	3	5	95
6.68333	1	5	129		6.1	4	5	95
12.9333	2	5	129		8.15	1	6	95
5.83333	3	5	129		8.625	2	6	95
8.85	4	5	129		4.125	3	6	95
7.076	1	2	130		8.375	4	6	95
6.81071	1	3	130		6.1	5	6	95
7	2	3	130		6.72326	1	2	96
7.0125	1	4	130		5.20833	1	3	96
7.275	2	4	130		7.07262	2	3	96
7.3625	3	4	130		6.75	1	4	96
5.57812	1	2	131		8.825	2	4	96
5.33377	1	3	131		5.69167	3	4	96
6.01053	2	3	131		4.6	1	5	96
5.3125	1	4	131		5.7	2	5	96
8.71875	2	4	131		6.3	3	5	96
7.09375	3	4	131		4.35	4	5	96
4.325	1	5	131		7.6381	1	2	97
8.39167	2	5	131		7.17	1	3	97
10.325	3	5	131		8.356	2	3	97
6.16667	4	5	131		7.84667	1	4	97
3.9	1	7	131		7.03333	2	4	97
6.2	2	7	131		6.64	3	4	97
7.4	3	7	131		6.06875	1	5	97
9.05	4	7	131		8.01875	2	5	97
12.85	5	7	131		8.68125	3	5	97
6.75	6	7	131		6.3875	4	5	97
6.01984	1	2	132		10.2	1	6	97
5.82834	1	3	132		5.65	2	6	97
6.64572	2	3	132		11	3	6	97
5.09483	1	4	132		7.95	4	6	97
7.10517	2	4	132		6.575	5	6	97
7.87931	3	4	132		5.3	1	7	97
4.32667	1	5	132		5.9	2	7	97
5.70667	2	5	132		4.9	3	7	97
5.89667	3	5	132		6.75	4	7	97
5.98333	4	5	132		4.65	5	7	97
5.66	1	6	132		8.8	6	7	97
4	2	6	132		7.25218	1	2	98
7.35	3	6	132		7.2279	1	3	98
7.32	4	6	132		7.5471	2	3	98
8.88	5	6	132		6.34219	1	4	98
3.2	1	7	132		6.63359	2	4	98
5.15	2	7	132		6.5375	3	4	98
7.85	3	7	132		6.27439	1	5	98
12.9	4	7	132		6.16098	2	5	98
9.7	5	7	132		6.4622	3	5	98
14.3	6	7	132		7.35854	4	5	98
6.12188	1	2	133		6.83036	1	6	98
5.25714	1	3	133		6.61786	2	6	98
6.06429	2	3	133		6.14107	3	6	98
5	1	4	133		6.08214	4	6	98
11.7	2	4	133		6.29107	5	6	98
3.6	3	4	133		6.11154	1	7	98
7.35946	1	2	134		6.41538	2	7	98
8.925	1	3	134		6.16923	3	7	98
5.0625	2	3	134		5.79615	4	7	98
9.7	1	4	134		6.36154	5	7	98
5.65	2	4	134		7.31538	6	7	98
3.7	3	4	134		6.37143	1	2	99
5.51236	1	2	135		6.05294	1	3	99
5.80846	1	3	135		5.60294	2	3	99
7.93272	2	3	135		5.24	1	4	99
6.165	1	4	135		5.06	2	4	99
9.335	2	4	135		5.20333	3	4	99
8.23	3	4	135		5.575	1	5	99
6.85385	1	5	135		5.00833	2	5	99
6.27692	2	5	135		4.85833	3	5	99
8.98462	3	5	135		4.90833	4	5	99
7.84615	4	5	135		3.95	1	6	99
4.7125	1	6	135		11.8	2	6	99
8.39375	2	6	135		7.55	3	6	99
7.825	3	6	135		4.6	4	6	99
9.43125	4	6	135		6.25	5	6	99
7.6625	5	6	135		6.88115	1	2	100
4.75	1	7	135		6.48725	1	3	100
8.7	2	7	135		6.92353	2	3	100
6.575	3	7	135		5.48571	1	4	100
13.025	4	7	135		5.75	2	4	100
8.125	5	7	135		7.3	3	4	100
6.375	6	7	135		12.8	1	5	100
6.20181	1	2	136		4.95	2	5	100
5.90833	1	3	136		5.15	3	5	100
6.675	2	3	136		5.55	4	5	100
6.9	1	4	136		7.38977	1	2	101
7.07778	2	4	136		8.08083	1	3	101
5.88333	3	4	136		6.66917	2	3	101
5.74258	1	2	137		8.76842	1	4	101
5.38728	1	3	137		6.43947	2	4	101
6.93684	2	3	137		6.49737	3	4	101
4.99286	1	4	137		8.01429	1	5	101
8.50714	2	4	137		5.45714	2	5	101
7.09643	3	4	137		5.40714	3	5	101
3.95	1	5	137		6.25	4	5	101
4.45	2	5	137		4.45	1	6	101
5.43333	3	5	137		7.55	2	6	101
6.43333	4	5	137		6.75	3	6	101
3.9	1	6	137		4.85	4	6	101
5.65	2	6	137		4.35	5	6	101
7.6	3	6	137		6.9297	1	2	102
6.01667	4	6	137		6.48438	1	3	102
5.85	5	6	137		7.22813	2	3	102
8.09778	1	2	138		6.375	1	4	102
8.88571	1	3	138		4.875	2	4	102
9.41071	2	3	138		7.1625	3	4	102
5.99167	1	4	138		4.95	1	5	102
7.78333	2	4	138		10.3	2	5	102
6.83333	3	4	138		5.05	3	5	102
7.68333	1	5	138		10.35	4	5	102
5.85	2	5	138		5.43782	1	2	103
11.35	3	5	138		4.81019	1	3	103
10.3	4	5	138		5.50313	2	3	103
6.35476	1	2	139		4.45287	1	4	103
5.75606	1	3	139		5.67994	2	4	103
5.86364	2	3	139		5.86146	3	4	103
3.925	1	4	139		4.24054	1	5	103
6.925	2	4	139		5.27838	2	5	103
7.1625	3	4	139		5.86081	3	5	103
6.6	1	5	139		5.82432	4	5	103
3.475	2	5	139		3.825	1	6	103
5.125	3	5	139		4.75	2	6	103
5.225	4	5	139		5.6	3	6	103
14.8	1	6	139		5.145	4	6	103
7.4	2	6	139		6.88	5	6	103
8.75	3	6	139		11.5	1	7	103
14.85	4	6	139		3.6	2	7	103
11.8	5	6	139		4.3	3	7	103
5.75375	1	2	140		5.9	4	7	103
6.20476	1	3	140		4.85	5	7	103
6.41429	2	3	140		5.2	6	7	103
5.38495	1	2	141		6.96458	1	2	104
5.46988	1	3	141		6.73409	1	3	104
6.66145	2	3	141		8.03523	2	3	104
5.08214	1	4	141		6.11042	1	4	104
7.30357	2	4	141		6.76458	2	4	104
8.16786	3	4	141		7.37292	3	4	104
4.85	1	5	141		5.505	1	5	104
3.975	2	5	141		6.465	2	5	104
4.6875	3	5	141		6.095	3	5	104
5.1	4	5	141		7.0125	4	5	104
4.28448	1	2	142		5.1	1	6	104
5.00621	1	2	143		7.17	2	6	104
5.22692	1	3	143		6.95	3	6	104
6.69038	2	3	143		7.63	4	6	104
4.55417	1	4	143		6.7	5	6	104
8.53333	2	4	143		4.75	1	7	104
9.45417	3	4	143		6.3	2	7	104
3.78	1	5	143		8.3	3	7	104
8.88	2	5	143		6.25	4	7	104
9.95	3	5	143		7.7	5	7	104
4.83	4	5	143		6.25	6	7	104
6.48414	1	2	144		8.0734	1	2	105
6.78824	1	3	144		8.6913	1	3	105
7.37353	2	3	144		7.42174	2	3	105
5.80556	1	4	144		8.30667	1	4	105
7.93519	2	4	144		6.17333	2	4	105
8.35741	3	4	144		5.96	3	4	105
5.25	1	5	144		6.8875	1	5	105
9.21667	2	5	144		7.05	2	5	105
9.85	3	5	144		5.33125	3	5	105
9.38333	4	5	144		6.4	4	5	105
4.25	1	6	144		6.61667	1	6	105
7.25	2	6	144		5.6	2	6	105
8.55	3	6	144		7.03333	3	6	105
10.8	4	6	144		5.25	4	6	105
8.95	5	6	144		6.63333	5	6	105
3.25	1	7	144		6.8741	1	2	106
14.2	2	7	144		6.26515	1	3	106
12.95	3	7	144		5.36667	2	3	106
13	4	7	144		5.1	1	4	106
9.95	5	7	144		7.13824	2	4	106
4.65	6	7	144		5.26471	3	4	106
6.28722	1	2	145		4.97143	1	5	106
5.86711	1	3	145		3.85714	2	5	106
6.82237	2	3	145		4.67143	3	5	106
6.05	1	4	145		4.05714	4	5	106
7.65	2	4	145		6.15583	1	2	107
7.53125	3	4	145		6.59803	1	3	107
6.65	1	5	145		6.525	2	3	107
4.65	2	5	145		5.07241	1	4	107
5.3	3	5	145		6.22759	2	4	107
5.15	4	5	145		7.33448	3	4	107
7.07355	1	2	146		4.70667	1	5	107
7.9875	1	3	146		7.71333	2	5	107
8.8375	2	3	146		5.61667	3	5	107
6.28333	1	4	146		7.35667	4	5	107
7.48333	2	4	146		4.76667	1	6	107
8.51333	3	4	146		4.68333	2	6	107
9.25	1	7	146		7.58333	3	6	107
4.55	2	7	146		5.5	4	6	107
6.4	3	7	146		6.13333	5	6	107
11.45	4	7	146		6.63465	1	2	108
6.95	5	7	146		6.88443	1	3	108
5.55	6	7	146		6.91148	2	3	108
5.83291	1	2	147		6.41552	1	4	108
5.7981	1	3	147		7.94483	2	4	108
7.90696	2	3	147		7.16034	3	4	108
6.5	1	4	147		5.77308	1	5	108
8.07632	2	4	147		6.3	2	5	108
9.05263	3	4	147		7.32692	3	5	108
6.305	1	5	147		6.25385	4	5	108
7.42	2	5	147		6.44091	1	6	108
9.68	3	5	147		6.78182	2	6	108
7.175	4	5	147		5.64545	3	6	108
3.9	1	6	147		6.44091	4	6	108
9.175	2	6	147		7.41364	5	6	108
11.725	3	6	147		7.62	1	2	109
9.525	4	6	147		8.51111	1	3	109
7.575	5	6	147		7.60556	2	3	109
7.32769	1	2	148		8.77	1	4	109
5.94571	1	3	148		7.6	2	4	109
8.83857	2	3	148		6.75	3	4	109
8.37	1	4	148		7.5625	1	5	109
7.4	2	4	148		7.6125	2	5	109
9.28	3	4	148		5.9	3	5	109
3.4	1	5	148		6.7875	4	5	109
4	2	5	148		4.925	1	6	109
12.15	3	5	148		5.65	2	6	109
8.75	4	5	148		5.225	3	6	109
6.82981	1	2	149		9.525	4	6	109
7.18659	1	3	149		13.5	5	6	109
8.8939	2	3	149		7.85294	1	2	110
7.16563	1	4	149		7.61538	1	3	110
8.22813	2	4	149		8.4	2	3	110
8.23125	3	4	149		7.67692	1	4	110
9.73333	1	5	149		7.08846	2	4	110
7.6	2	5	149		7.78462	3	4	110
7.91667	3	5	149		7.05	1	5	110
9.75	4	5	149		5.98125	2	5	110
6.85	1	6	149		7.8375	3	5	110
10	2	6	149		6.4125	4	5	110
8.05	3	6	149		8.9	1	6	110
12.8	4	6	149		6.95	2	6	110
9.15	5	6	149		7.65	3	6	110
6.11339	1	2	150		10.85	4	6	110
6.51066	1	3	150		13.6	5	6	110
8.34262	2	3	150		6.75923	1	2	111
6.15	1	4	150		6.23793	1	3	111
8.13667	2	4	150		6.74138	2	3	111
8.96667	3	4	150		6.555	1	4	111
6.7	1	5	150		6.07	2	4	111
7.85	2	5	150		6.125	3	4	111
9.75	3	5	150		5.74375	1	5	111
6.4125	4	5	150		6.05	2	5	111
4.9	1	6	150		6.05625	3	5	111
4.375	2	6	150		7.1875	4	5	111
11.275	3	6	150		4.05	1	7	111
9.775	4	6	150		5.2	2	7	111
7.75	5	6	150		4.3	3	7	111
5.71445	1	2	151		7.2	4	7	111
6.17391	1	3	151		8.15	5	7	111
7.06087	2	3	151		8.05	6	7	111
7.17812	1	4	151		6.3875	1	2	112
8.96875	2	4	151		6.8	1	3	112
8.95625	3	4	151		6.465	2	3	112
6.18889	1	5	151		6.1875	1	4	112
6.96667	2	5	151		6.98125	2	4	112
7.92778	3	5	151		7.58437	3	4	112
7.36111	4	5	151		6.39167	1	5	112
4.75	1	6	151		5.60833	2	5	112
3.7	2	6	151		6.55833	3	5	112
7.425	3	6	151		6.45	4	5	112
5.15	4	6	151		5.01667	1	6	112
9.425	5	6	151		4.8	2	6	112
6.96933	1	2	152		5.58333	3	6	112
7.85	1	3	152		4.81667	4	6	112
5.88333	2	3	152		4.2	5	6	112
10.9125	1	4	152		7.37821	1	2	113
8.8625	2	4	152		6.48333	1	3	113
7.2875	3	4	152		6.70333	2	3	113
14.2	1	5	152		5.46111	1	4	113
12.55	2	5	152		6.19444	2	4	113
14.8	3	5	152		7.51667	3	4	113
10.55	4	5	152		6.35	1	5	113
7.5539	1	2	153		6.925	2	5	113
7.63571	1	3	153		6.7875	3	5	113
9.23393	2	3	153		8.675	4	5	113
7.88182	1	4	153		6.57153	1	2	114
10.0364	2	4	153		6.88421	1	3	114
7.77273	3	4	153		5.51579	2	3	114
7.63333	1	5	153		7.33333	1	4	114
7.3	2	5	153		5.55	2	4	114
11.7667	3	5	153		6.46667	3	4	114
8.15	4	5	153		10.35	1	5	114
12.9	1	6	153		9.9	2	5	114
5.65	2	6	153		10.15	3	5	114
13.95	3	6	153		8.25	4	5	114
10.9	4	6	153		9.7	1	6	114
11.45	5	6	153		6.4	2	6	114
5.6	1	7	153		13.5	3	6	114
7.475	2	7	153		5.55	4	6	114
9.8125	3	7	153		6.95	5	6	114
9.025	4	7	153		7.74535	1	2	115
9.45	5	7	153		6.43478	1	3	115
9.525	6	7	153		5.4913	2	3	115
5.79962	1	2	154		5.09	1	4	115
5.63276	1	3	154		6.66	2	4	115
7.02586	2	3	154		4.565	3	4	115
4.68	1	4	154		7.93333	1	5	115
7.73	2	4	154		6.75	2	5	115
4.83	3	4	154		4.55	3	5	115
7.725	1	5	154		4.23333	4	5	115
5.15	2	5	154		4.925	1	6	115
7.275	3	5	154		5.3	2	6	115
6.175	4	5	154		4.25	3	6	115
5.43333	1	6	154		5	4	6	115
4.23333	2	6	154		7.225	5	6	115
6.06667	3	6	154		6.15575	1	2	116
4.88333	4	6	154		5.52778	1	3	116
3.96667	5	6	154		6.08333	2	3	116
8.34932	1	2	155		5.5	1	4	116
8.8723	1	3	155		6.18056	2	4	116
9.99527	2	3	155		5.57778	3	4	116
8.73438	1	4	155		6.06875	1	5	116
8.0125	2	4	155		6.05625	2	5	116
8.81875	3	4	155		4.84375	3	5	116
6.68125	1	5	155		5.54375	4	5	116
7.5625	2	5	155		3.88333	1	6	116
8.25	3	5	155		7.33333	2	6	116
7.66875	4	5	155		5.03333	3	6	116
6.6	1	6	155		6.18333	4	6	116
5.575	2	6	155		6.625	5	6	116
5.3	3	6	155		6.33478	1	2	117
5.15	4	6	155		5.4	1	3	117
10	5	6	155		6.29432	2	3	117
4.39624	1	2	156		5.68182	1	4	117
3.44613	1	3	156		6.71818	2	4	117
4.70048	2	3	156		7.10227	3	4	117
3.44155	1	4	156		5.07308	1	5	117
4.68451	2	4	156		5.28462	2	5	117
5.84507	3	4	156		6.9	3	5	117
3.16364	1	5	156		6.41923	4	5	117
3.62121	2	5	156		4.61	1	6	117
6.51818	3	5	156		4.82	2	6	117
5.21364	4	5	156		5.54	3	6	117
3.17143	1	6	156		5.3	4	6	117
3.94286	2	6	156		8.09	5	6	117
6.96429	3	6	156		5.71667	1	7	117
4.84286	4	6	156		4.85	2	7	117
5.42143	5	6	156		6.18333	3	7	117
4.6123	1	2	157		5.88333	4	7	117
4.05327	1	3	157		6.33333	5	7	117
4.71184	2	3	157		7.2	6	7	117
4.00307	1	4	157		6.14922	1	2	118
4.31535	2	4	157		5.3375	1	3	118
5.66053	3	4	157		6.26786	2	3	118
3.94615	1	5	157		4.915	1	4	118
4.24308	2	5	157		5.125	2	4	118
5.23154	3	5	157		6.44	3	4	118
5.54692	4	5	157		3.9	1	5	118
3.98529	1	6	157		4.45	2	5	118
4.01471	2	6	157		8	3	5	118
4.75588	3	6	157		4.9	4	5	118
6.39412	4	6	157		9.91477	1	2	119
6.05	5	6	157		8.21154	1	3	119
3.65	1	7	157		8.95	2	3	119
4.025	2	7	157		7.96818	1	4	119
8.475	3	7	157		7.64091	2	4	119
10.9	4	7	157		8.16818	3	4	119
5.2	5	7	157		7.625	1	5	119
7.6	6	7	157		9.1375	2	5	119
6.86204	1	2	158		8.2375	3	5	119
6.35556	1	3	158		7.0625	4	5	119
7.19444	2	3	158		13.1	1	6	119
7.3	1	4	158		9.4	2	6	119
9.25	2	4	158		10.2	3	6	119
15	3	4	158		5	4	6	119
7.88714	1	2	159		3.9	5	6	119
8.09688	1	3	159		8.05	1	7	119
5.87188	2	3	159		7.275	2	7	119
5.65714	1	4	159		8.475	3	7	119
6.4	2	4	159		6.45	4	7	119
4.65	3	4	159		5.5	5	7	119
7.1	1	6	159		6.35	6	7	119
5.65	2	6	159		8.58417	1	2	120
6.1	3	6	159		9.18182	1	3	120
5.075	4	6	159		8.57727	2	3	120
7.825	5	6	159		5.1	1	4	120
8.48421	1	2	160		6.8	2	4	120
7.2621	1	3	160		11.7	3	4	120
6.6129	2	3	160		7.06969	1	2	121
8.14	1	4	160		6.567	1	3	121
5.29667	2	4	160		6.519	2	3	121
6.90667	3	4	160		5.49091	1	4	121
6.18125	1	5	160		5.98636	2	4	121
5.93125	2	5	160		6.94545	3	4	121
7.1375	3	5	160		4.75	1	5	121
5.88125	4	5	160		4.7	2	5	121
6.81667	1	6	160		5.05	3	5	121
7.11667	2	6	160		4.95	4	5	121
5.45	3	6	160		5.50618	1	2	122
4.33333	4	6	160		4.75	1	3	122
5.7	5	6	160		5.9595	2	3	122
8.1	1	7	160		4.85781	1	4	122
6.6	2	7	160		5.01562	2	4	122
8.95	3	7	160		6.02187	3	4	122
4.9	4	7	160		4.43182	1	5	122
4	5	7	160		4.51364	2	5	122
4.65	6	7	160		6.65455	3	5	122
8.40411	1	2	161		5.87727	4	5	122
7.19286	1	3	161		6.86667	1	6	122
7.53929	2	3	161		4.65	2	6	122
9.275	1	4	161		5.3	3	6	122
10.175	2	4	161		6.58333	4	6	122
6.875	3	4	161		6.7	5	6	122
10.423	1	2	162		4.475	1	7	122
9.2875	1	3	162		4.65	2	7	122
6.27708	2	3	162		10.325	3	7	122
9.955	1	4	162		4.75	4	7	122
5.735	2	4	162		5.7	5	7	122
5.77	3	4	162		5.275	6	7	122
11.2833	1	5	162		7.07417	1	2	123
8.5	2	5	162		6.96905	1	3	123
5.43333	3	5	162		7.25238	2	3	123
4.21667	4	5	162		5.15357	1	4	123
9.5	1	6	162		6.25	2	4	123
5.4	2	6	162		5.07143	3	4	123
4	3	6	162		6.4375	1	5	123
4.3	4	6	162		5.88125	2	5	123
4.7	5	6	162		5.54375	3	5	123
6.49574	1	2	163		4.87812	4	5	123
6.61562	1	3	163		5.65	1	6	123
6.79479	2	3	163		5.175	2	6	123
5.39667	1	4	163		7.525	3	6	123
6.82	2	4	163		5.9	4	6	123
5.78667	3	4	163		6.6875	5	6	123
4.43333	1	5	163		4.45	1	7	123
7.46667	2	5	163		9.5	2	7	123
5.63333	3	5	163		4.25	3	7	123
5.46667	4	5	163		4.15	4	7	123
4.7967	1	2	164		4.5	5	7	123
4.6163	1	3	164		3.35	6	7	123
6.26413	2	3	164		8.18837	1	2	124
4.58214	1	4	164		7.00909	1	3	124
6.00714	2	4	164		6.41818	2	3	124
6.66786	3	4	164		8.13333	1	4	124
3.9	1	5	164		5.48333	2	4	124
4.425	2	5	164		4.11667	3	4	124
5.73333	3	5	164		4.5	1	5	124
7.31667	4	5	164		6.95	2	5	124
3.2	1	6	164		4.6	3	5	124
4.3	2	6	164		6.1	4	5	124
7.78333	3	6	164		10.6	1	6	124
5.81667	4	6	164		10.15	2	6	124
5.21667	5	6	164		4.075	3	6	124
5.79942	1	2	165		4.65	4	6	124
4.52222	1	3	165		8.85	5	6	124
6.50278	2	3	165		7.08163	1	2	125
5.85	1	4	165		6.46273	1	3	125
5.81429	2	4	165		6.92	2	3	125
6.14286	3	4	165		6.57308	1	4	125
5.05	1	5	165		6.56538	2	4	125
4.1	2	5	165		7.34231	3	4	125
13.4	3	5	165		5.825	1	5	125
5.5	4	5	165		6.6675	2	5	125
14.05	1	7	165		5.345	3	5	125
4.65	2	7	165		5.7975	4	5	125
6.15	3	7	165		6.22	1	6	125
8.75	4	7	165		6.12	2	6	125
5.7	5	7	165		7.97	3	6	125
5.6	6	7	165		4.96	4	6	125
8.21645	1	2	166		5.92	5	6	125
6.95806	1	3	166		4.65	1	7	125
8.43387	2	3	166		7.5	2	7	125
7.68333	1	4	166		6.975	3	7	125
9.9	2	4	166		8.8	4	7	125
8.32222	3	4	166		5.625	5	7	125
6.5375	1	5	166		8.325	6	7	125
9.7375	2	5	166		7.00659	1	2	126
8.5375	3	5	166		7.19375	1	3	126
9.0625	4	5	166		7.35625	2	3	126
6.35	1	6	166		5.46071	1	4	126
11.05	2	6	166		6.26071	2	4	126
9.2	3	6	166		8.24286	3	4	126
10.1	4	6	166		10.1	1	5	126
9.3	5	6	166		6.53	2	5	126
7.27727	1	2	167		6.67	3	5	126
6.09	1	3	167		9.99	4	5	126
4.22	2	3	167		4.875	1	6	126
8.48	1	4	167		9.275	2	6	126
5.24	2	4	167		5.925	3	6	126
3.74	3	4	167		8.825	4	6	126
5.4	1	6	167		8.525	5	6	126
3.1	2	6	167		5.0765	1	2	127
3.1	3	6	167		5.12941	1	3	127
11.5	4	6	167		5.43529	2	3	127
11.45	5	6	167		4.74	1	4	127
6.05	1	7	167		6.54	2	4	127
5.2	2	7	167		6.1	3	4	127
3.6	3	7	167		6.21667	1	2	128
4	4	7	167		5.51545	1	3	128
14.25	5	7	167		4.76545	2	3	128
4.5	6	7	167		5.69	1	4	128
6.74437	1	2	168		4.102	2	4	128
5.15385	1	3	168		5.756	3	4	128
4.85	2	3	168		5.05	1	5	128
4.875	1	4	168		6.45	2	5	128
4.2875	2	4	168		3.875	3	5	128
3.8875	3	4	168		6.525	4	5	128
4	1	5	168		6.16133	1	2	129
11.1	2	5	168		6.36691	1	3	129
9.1	3	5	168		6.26985	2	3	129
4.55	4	5	168		6.325	1	4	129
6.41553	1	2	169		6.44545	2	4	129
7.0175	1	3	169		6.25909	3	4	129
7.87222	2	3	169		4.96875	1	5	129
5.87014	1	4	169		5.825	2	5	129
7.55556	2	4	169		5.7625	3	5	129
7.63472	3	4	169		4.74375	4	5	129
6.17759	1	5	169		7.35441	1	2	130
7.81207	2	5	169		7.17368	1	3	130
7.53621	3	5	169		6.90789	2	3	130
7.10517	4	5	169		8.675	1	4	130
5.26875	1	6	169		5.975	2	4	130
6.3625	2	6	169		5.475	3	4	130
5.95	3	6	169		6.0875	1	5	130
7.2625	4	6	169		4.8125	2	5	130
7.1875	5	6	169		5.2375	3	5	130
8.85	1	7	169		4.725	4	5	130
10.1	2	7	169		10.8	1	6	130
5	3	7	169		6.4	2	6	130
8.5	4	7	169		5.7	3	6	130
9.35	5	7	169		5.65	4	6	130
8.3	6	7	169		4.95	5	6	130
6.6878	1	2	170		10.6569	1	2	131
7.21624	1	3	170		10.4737	1	3	131
7.63153	2	3	170		9.19737	2	3	131
6.61111	1	4	170		9.89167	1	4	131
7.47222	2	4	170		7.65833	2	4	131
7.29444	3	4	170		9.58333	3	4	131
6.18214	1	5	170		8.55	1	5	131
8.15	2	5	170		8.3125	2	5	131
8.48571	3	5	170		8.0875	3	5	131
6.78929	4	5	170		6.95	4	5	131
7.17579	1	2	171		11.25	1	6	131
8.39545	1	3	171		5.15	2	6	131
7.29091	2	3	171		6.55	3	6	131
3.25	1	4	171		5.8	4	6	131
8.9	2	4	171		12.85	5	6	131
9.25	3	4	171		6.04346	1	2	132
7.47469	1	2	172		4.63816	1	3	132
7.33437	1	3	172		6.47368	2	3	132
8.1	2	3	172		5.22174	1	4	132
4.15	1	4	172		4.78261	2	4	132
4.55	2	4	172		6.74565	3	4	132
3.35	3	4	172		4.48333	1	5	132
6.35	1	5	172		5.1	2	5	132
5.1	2	5	172		4.56667	3	5	132
12.1	3	5	172		5.18333	4	5	132
10.6	4	5	172		3.85	1	6	132
6.88571	1	2	173		13.35	2	6	132
4.35625	1	3	173		4.9	3	6	132
4.5	2	3	173		6.5	4	6	132
6.35446	1	2	174		5.5	5	6	132
5.29444	1	3	174		8.3163	1	2	133
7.82778	2	3	174		7.92105	1	3	133
8.68889	1	4	174		6.09737	2	3	133
5.38889	2	4	174		6.67778	1	4	133
7.39444	3	4	174		6.01667	2	4	133
6.225	1	5	174		4.99444	3	4	133
3.875	2	5	174		7.16667	1	5	133
4.475	3	5	174		6.15	2	5	133
5.075	4	5	174		5.06667	3	5	133
8.56829	1	2	175		4.11667	4	5	133
7.65833	1	3	175		5.45	1	6	133
6.7625	2	3	175		4.25	2	6	133
8.9	1	4	175		4.8	3	6	133
9.7	2	4	175		4.55	4	6	133
7.36667	3	4	175		5.55	5	6	133
7.12323	1	2	176		4.05	1	7	133
6.79087	1	3	176		4.55	2	7	133
7.07837	2	3	176		6.1	3	7	133
5.82125	1	4	176		6.35	4	7	133
6.61	2	4	176		5.15	5	7	133
5.9775	3	4	176		4.05	6	7	133
5.72	1	5	176		8.83437	1	2	134
5.92	2	5	176		6.44211	1	3	134
6.415	3	5	176		5.68947	2	3	134
7.235	4	5	176		6.90833	1	4	134
5.83	1	6	176		4.28333	2	4	134
6.32	2	6	176		4.14167	3	4	134
6.28	3	6	176		8.35	1	5	134
7.59	4	6	176		6.35	2	5	134
8.16	5	6	176		3.75	3	5	134
7.35	1	7	176		3.55	4	5	134
8.175	2	7	176		8.18247	1	2	135
6.325	3	7	176		7.14559	1	3	135
12.775	4	7	176		6.71912	2	3	135
5.1	5	7	176		6.93	1	4	135
6.525	6	7	176		6.34333	2	4	135
10.2736	1	2	177		5.86	3	4	135
9.33455	1	3	177		6.44286	1	5	135
9.95545	2	3	177		5.95714	2	5	135
9.17222	1	4	177		6.31429	3	5	135
9.71111	2	4	177		6.37857	4	5	135
10.8056	3	4	177		8.55183	1	2	136
11	1	5	177		7.72917	1	3	136
8.9	2	5	177		8.51042	2	3	136
9.35	3	5	177		7.8625	1	4	136
11.6	4	5	177		8.3375	2	4	136
4.95	1	7	177		7.9625	3	4	136
7.25	2	7	177		7.2	1	5	136
4.75	3	7	177		6.95	2	5	136
7.15	4	7	177		6.125	3	5	136
8.5	5	7	177		4.9	4	5	136
7.1	6	7	177		7.09194	1	2	137
5.5913	1	2	178		6.12404	1	3	137
6.343	1	3	178		6.73269	2	3	137
8.7815	2	3	178		6.03971	1	4	137
6.09286	1	4	178		6.33235	2	4	137
9.36429	2	4	178		6.42794	3	4	137
9.96786	3	4	178		5.63333	1	5	137
3.95625	1	5	178		5.7	2	5	137
7.79375	2	5	178		6.26667	3	5	137
8.675	3	5	178		5.65	4	5	137
8.675	4	5	178		5.48571	1	6	137
7.65	1	6	178		6.55	2	6	137
10.3667	2	6	178		5.73571	3	6	137
11.3333	3	6	178		4.97857	4	6	137
11.55	4	6	178		5.55714	5	6	137
9.78333	5	6	178		5.4875	1	7	137
7.00877	1	2	179		5.8375	2	7	137
6.65577	1	3	179		7.1625	3	7	137
6.22692	2	3	179		6.9125	4	7	137
4.94583	1	4	179		5.25	5	7	137
5.70417	2	4	179		7.15	6	7	137
6.24583	3	4	179		7.68137	1	2	138
6.45	1	5	179		7.57	1	3	138
5.725	2	5	179		6.62111	2	3	138
8.05	3	5	179		7.55357	1	4	138
9.075	4	5	179		6.70357	2	4	138
5.50641	1	2	180		7.01071	3	4	138
5.73182	1	3	180		5.85833	1	5	138
6.63182	2	3	180		6.58333	2	5	138
4.2	1	4	180		7.20833	3	5	138
4.4	2	4	180		6.725	4	5	138
6	3	4	180		5.3	1	6	138
6.32614	1	2	181		5	2	6	138
5.0797	1	3	181		5.95	3	6	138
7.00727	2	3	181		5.65	4	6	138
5.31667	1	4	181		5.3	5	6	138
7.86528	2	4	181		6.37333	1	2	139
8.35972	3	4	181		5.16667	1	3	139
6.88333	1	5	181		5.72292	2	3	139
8.41667	2	5	181		4.59286	1	4	139
7.30833	3	5	181		5.47143	2	4	139
9.125	4	5	181		6.97857	3	4	139
4.06667	1	6	181		5.4	1	5	139
6.66667	2	6	181		5.625	2	5	139
7.16667	3	6	181		5.475	3	5	139
11.1667	4	6	181		5.425	4	5	139
6.75	5	6	181		3.5	1	6	139
10.7	1	7	181		9.375	2	6	139
7.45	2	7	181		6.125	3	6	139
8	3	7	181		8.35	4	6	139
6.3	4	7	181		8.425	5	6	139
6.55	5	7	181		6.49076	1	2	140
4.6	6	7	181		5.94219	1	3	140
8.65988	1	2	182		6.12656	2	3	140
9.25851	1	3	182		5.85	1	4	140
9.05745	2	3	182		5.84348	2	4	140
6.44	1	4	182		5.44565	3	4	140
9.3	2	4	182		4.95625	1	5	140
9.39	3	4	182		4.76875	2	5	140
5.6	1	5	182		6.9125	3	5	140
5.45	2	5	182		5.325	4	5	140
7.6	3	5	182		7.3	1	6	140
11.65	4	5	182		4.8	2	6	140
5.15	1	6	182		5.85	3	6	140
9.05	2	6	182		7.45	4	6	140
14.75	3	6	182		5.45	5	6	140
5.6	4	6	182		6.67534	1	2	141
13.8	5	6	182		6.81364	1	3	141
8.57951	1	2	183		6.4803	2	3	141
8.45	1	3	183		6.86667	1	4	141
7.84828	2	3	183		6.70556	2	4	141
7.76	1	4	183		7.08333	3	4	141
8.58	2	4	183		4.66667	1	5	141
8.7	3	4	183		7.41667	2	5	141
7.775	1	5	183		6.31667	3	5	141
6.675	2	5	183		7.58333	4	5	141
7.45	3	5	183		3.65	1	6	141
8.35	4	5	183		5.65	2	6	141
6.83674	1	2	184		5.15	3	6	141
7.42791	1	3	184		3.6	4	6	141
8.8593	2	3	184		12.25	5	6	141
5.84583	1	4	184		6.74512	1	2	142
8.95417	2	4	184		5.4125	1	3	142
7.79583	3	4	184		6.8225	2	3	142
6.63333	1	5	184		5.22813	1	4	142
6.75	2	5	184		7.17812	2	4	142
8.4	3	5	184		6.66563	3	4	142
11.2	4	5	184		4.88889	1	5	142
4.3	1	7	184		6.25	2	5	142
8.225	2	7	184		5.93333	3	5	142
10.25	3	7	184		7.17222	4	5	142
8.225	4	7	184		4.2375	1	6	142
9.4	5	7	184		5.1625	2	6	142
8.25	6	7	184		6.7	3	6	142
6.60565	1	2	185		6.6125	4	6	142
7.19792	1	3	185		5.6125	5	6	142
8.5375	2	3	185		4.6	1	7	142
5.81	1	4	185		4.85	2	7	142
7.935	2	4	185		4.85	3	7	142
8.35	3	4	185		6.15	4	7	142
5.96	1	5	185		5.45	5	7	142
7.2	2	5	185		3.85	6	7	142
5.78	3	5	185		7.72821	1	2	143
8.75	4	5	185		6.78889	1	3	143
4.95	1	6	185		6.18333	2	3	143
12.25	2	6	185		5.78	1	4	143
5.75	3	6	185		5.52	2	4	143
8.25	4	6	185		6.05	3	4	143
7.75	5	6	185		8.95	1	5	143
9.15417	1	2	186		7.425	2	5	143
4.75	1	3	186		5.875	3	5	143
8.55	2	3	186		9.45	4	5	143
6.72577	1	2	187		7.16415	1	2	144
6.82059	1	3	187		7.38173	1	3	144
8.91765	2	3	187		6.45962	2	3	144
10.025	1	4	187		6.83929	1	4	144
8.35	2	4	187		6.475	2	4	144
11.95	3	4	187		7.96429	3	4	144
5.04338	1	2	188		8.1375	1	5	144
4.35714	1	3	188		8.525	2	5	144
9.75	2	3	188		6.225	3	5	144
4.8	1	6	188		7.425	4	5	144
6.25	2	6	188		8.5	1	6	144
6.6	3	6	188		4.825	2	6	144
5.7	4	6	188		10.7	3	6	144
[truncated: 3,568 more rows]

## Sheet: 2b
	WT
	-500	-480	-460	-440	-420	-400	-380	-360	-340	-320	-300	-280	-260	-240	-220	-200	-180	-160	-140	-120	-100	-80	-60	-40	-20	20	40	60	80	100	120	140	160	180	200	220	240	260	280	300	320	340	360	380	400	420	440	460	480
	0.0361664	0.0638336	0.0361664	0.0319168	0.0319168	0.0361664	0.0319168	0	0	0	0	0	0	0	0	0	0	0	0	0	0	0	0	0	0.00580305	0.00580305	0	0	0	0	0.0319168	0.0361664	0.0957503	0.0723329	0.0638336	0	0.0319168	0.0680832	0.0680832	0.0638336	0.0361664	0.0319168	0	0	0	0	0.0319168	0.0361664	0.0319168
	0	0.0212779	0.024111	0.0425557	0.024111	0.0212779	0.0212779	0.024111	0.0212779	0	0	0.0638336	0.0723329	0.0638336	0.0212779	0.024111	0.0212779	0	0	0	0	0	0	0	0.00580305	0.00580305	0	0	0.0212779	0.0453888	0.0453888	0.0212779	0.0212779	0.024111	0.0425557	0.024111	0.0212779	0.0212779	0.0453888	0.0453888	0.0638336	0.0482219	0.0425557	0	0	0	0	0	0
	0.0143068	0.0219181	0.0229274	0.0213685	0.0203592	0.0254957	0.0262284	0.0244863	0.0184339	0.0117385	0.00981324	0.00999641	0.0172414	0.0189835	0.0170582	0.0115553	0.0113721	0.0170582	0.0191666	0.0225611	0.0217349	0.031365	0.0334734	0.0342996	0.0263454	0.0230444	0.0207255	0.0265051	0.0250359	0.0244863	0.0196265	0.0189835	0.0256789	0.0246695	0.0229274	0.0199928	0.0188003	0.0227443	0.0177909	0.0139404	0.00999641	0.0144899	0.0172414	0.0186171	0.0215517	0.0203592	0.0143068	0.0125647	0.0132974
	0.00927345	0.00818379	0	0	0.0245514	0.0523717	0.0523717	0.0327352	0.00927345	0.0409189	0.0534614	0.0676496	0.0349145	0.0327352	0.0185469	0.0245514	0.00927345	0.0245514	0.0267307	0.0338248	0.025641	0.0174572	0.00818379	0	0.00580305	0.0232603	0.0174572	0.0163676	0.0174572	0.025641	0.0174572	0.0163676	0.00927345	0.00818379	0	0	0	0.00818379	0.00927345	0.00818379	0	0.0163676	0.0267307	0.025641	0.0163676	0.0174572	0.0174572	0.0245514	0.0267307
	0.0242441	0.0455233	0.0474999	0.0390891	0.0222675	0.0232558	0.0242441	0.014845	0.00742251	0.0232558	0.0242441	0.02969	0.0390891	0.0400774	0.0222675	0.00742251	0.0158333	0.0306783	0.0316666	0.0232558	0.00742251	0.00742251	0.0084108	0.0222675	0.0226247	0.0142139	0.014845	0.0084108	0.00742251	0	0.00742251	0.0084108	0.00742251	0	0.0222675	0.0252324	0.0222675	0.014845	0.0316666	0.0316666	0.014845	0.014845	0.0242441	0.0306783	0.0158333	0.00742251	0.00742251	0.0084108	0.014845
	0	0.019948	0.022604	0.019948	0	0	0.019948	0.022604	0.019948	0	0	0	0	0	0	0	0	0.019948	0.022604	0.019948	0	0.019948	0.042552	0.042552	0.025751	0.00580305	0	0.039896	0.0452081	0.039896	0	0	0	0.039896	0.0452081	0.039896	0.019948	0.022604	0.039896	0.022604	0.059844	0.0452081	0.039896	0.019948	0.022604	0.019948	0	0.019948	0.042552
	0.011821	0.025216	0.025216	0.011821	0.011821	0.013395	0.0236421	0.013395	0.011821	0	0	0.011821	0.013395	0.0354631	0.02679	0.0354631	0.013395	0.011821	0.011821	0.013395	0.011821	0	0	0	0.00580305	0.019198	0.011821	0	0	0	0	0	0.011821	0.025216	0.0488581	0.062253	0.050432	0.0354631	0.025216	0.037037	0.037037	0.025216	0.0236421	0.025216	0.037037	0.025216	0.0354631	0.02679	0.0472841
	0.011302	0.00997399	0.019948	0.032578	0.041224	0.021276	0.00997399	0	0.00997399	0.03125	0.032578	0.019948	0.00997399	0.011302	0.00997399	0	0.019948	0.032578	0.041224	0.03125	0.021276	0.00997399	0	0.00997399	0.0171051	0.015777	0.021276	0.03125	0.021276	0.019948	0.011302	0.019948	0.011302	0.019948	0.011302	0.00997399	0.019948	0.022604	0.029922	0.03125	0.032578	0.029922	0.011302	0.019948	0.021276	0.021276	0.019948	0.03125	0.032578
	0	0.0245514	0.0278203	0.0245514	0.0245514	0.0278203	0.0245514	0	0	0	0	0	0	0	0	0	0	0.0491027	0.0556407	0.0491027	0	0.0245514	0.0278203	0.0736541	0.0614437	0.00580305	0	0	0	0.0245514	0.0278203	0.0491027	0.0278203	0.0491027	0.0278203	0.0245514	0	0	0	0	0	0	0.0245514	0.0769231	0.0801921	0.0491027	0	0	0
	0.0109595	0.00967175	0.00967175	0.0109595	0.0290153	0.0219191	0.0290153	0.0206313	0.0206313	0.0193435	0.0206313	0.0206313	0.00967175	0	0.00967175	0.0109595	0.00967175	0	0	0.00967175	0.0206313	0.0206313	0.00967175	0.00967175	0.0167626	0.0483534	0.0593183	0.0412626	0.0399748	0.0206313	0.0290153	0.0509343	0.0715656	0.0509343	0.0290153	0.0206313	0.030303	0.0206313	0.00967175	0.00967175	0.0109595	0.00967175	0.00967175	0.0109595	0.00967175	0	0	0.00967175	0.0109595
	0	0	0	0	0	0	0	0	0	0	0	0	0	0.0319168	0.0361664	0.0319168	0	0.0319168	0.0361664	0.0638336	0.0361664	0.0319168	0	0.0319168	0.0419695	0.00580305	0	0	0	0	0	0.0319168	0.0680832	0.0680832	0.0319168	0	0	0.0319168	0.0361664	0.0638336	0.0680832	0.0680832	0.0319168	0	0	0.0319168	0.0361664	0.0319168	0
	0	0.0354631	0.0401849	0.0354631	0	0	0	0	0	0	0.0354631	0.0401849	0.0354631	0	0	0.0354631	0.075648	0.075648	0.0354631	0	0	0	0	0.0354631	0.045988	0.045988	0.0354631	0	0	0	0	0.0354631	0.075648	0.075648	0.0354631	0	0	0	0	0	0.0354631	0.0401849	0.0354631	0	0	0	0	0	0
	0	0	0	0	0	0	0.0127667	0.0144666	0.0383001	0.0289332	0.0766003	0.0578663	0.0510668	0.0127667	0.0272333	0.04	0.0272333	0.0383001	0.0289332	0.0383001	0.0272333	0.0272333	0.0127667	0	0.00580305	0.00580305	0.0127667	0.0144666	0.0127667	0	0	0.0127667	0.0144666	0.0127667	0	0.0127667	0.0144666	0.0255334	0.0144666	0.0127667	0.0127667	0.0272333	0.04	0.0272333	0.0255334	0.0272333	0.0272333	0.0383001	0.0289332
	0.0245514	0.0278203	0.0491027	0.0278203	0.0245514	0	0	0.0245514	0.0278203	0.0245514	0	0	0	0.0245514	0.0523717	0.0769231	0.0769231	0.0523717	0.0245514	0	0	0.0245514	0.0278203	0.0491027	0.0336234	0.0827261	0.0801921	0.0491027	0	0	0	0	0	0	0	0	0	0	0	0	0	0	0	0	0	0	0	0	0.0245514
	0	0	0	0	0	0.0245514	0.0278203	0.0245514	0	0.0245514	0.0278203	0.0245514	0	0	0	0	0.0245514	0.0278203	0.0245514	0.0245514	0.0278203	0.0245514	0.0245514	0.0278203	0.0303544	0.0549058	0.0556407	0.0491027	0	0	0	0.0245514	0.0278203	0.0491027	0.0523717	0.0523717	0.0491027	0.0523717	0.0523717	0.0245514	0	0	0	0	0	0	0	0	0.0245514
	0.00664933	0.0208333	0.028368	0.034132	0.028368	0.034132	0.0350173	0.0416667	0.0416667	0.0350173	0.0274827	0.014184	0.0132987	0.014184	0.034132	0.0292534	0.0265973	0.0274827	0.0359027	0.0274827	0.019948	0.0150694	0.019948	0.0274827	0.0350564	0.0275217	0.0274827	0.014184	0.0265973	0.022604	0.019948	0.00664933	0.00753468	0.00664933	0	0	0	0	0.00664933	0.00753468	0.00664933	0	0	0.00664933	0.014184	0.0208333	0.0208333	0.0274827	0.0217187
	0.0319168	0.0361664	0.0638336	0.0680832	0.1	0.1	0.0680832	0.0319168	0	0	0	0.0319168	0.0361664	0.0319168	0	0	0.0319168	0.0361664	0.0319168	0	0	0	0	0	0.00580305	0.0419695	0.0319168	0	0	0	0	0	0	0.0319168	0.0361664	0.0319168	0	0	0	0.0319168	0.0361664	0.0319168	0	0	0	0	0	0	0
	0.00803699	0.0283705	0.0312036	0.0293148	0.00709262	0.0141852	0.016074	0.0283705	0.0302592	0.0302592	0.0212779	0.00803699	0.0141852	0.00803699	0.0141852	0.00803699	0.0212779	0.0231666	0.0364075	0.0302592	0.0364075	0.0231666	0.0141852	0.00709262	0.01384	0.021877	0.0141852	0	0.00709262	0.0151296	0.0293148	0.0444444	0.0524814	0.0373518	0.0212779	0.0222222	0.0373518	0.0302592	0.0212779	0.0222222	0.0302592	0.0222222	0.0141852	0.0151296	0.0151296	0.00709262	0	0	0
	0.015589	0.0165087	0.016875	0.0320977	0.0293462	0.0192601	0.0144899	0.0203592	0.0309986	0.0297126	0.0309986	0.0203592	0.0227443	0.0286135	0.0293462	0.0337501	0.0293462	0.031365	0.0258621	0.0231106	0.0227443	0.0258621	0.023477	0.0251294	0.0210257	0.0179079	0.016875	0.0117385	0.00862069	0.00275145	0.00550289	0.0117385	0.0144899	0.016875	0.0258621	0.0265948	0.0196265	0.0141236	0.0121048	0.0110058	0.00862069	0.0227443	0.0238433	0.0196265	0.00862069	0.0113721	0.0117385	0.0141236	0.0117385
	0.011302	0.00997399	0	0	0.00997399	0.011302	0.00997399	0.00997399	0.011302	0.00997399	0	0.019948	0.032578	0.03125	0.00997399	0	0.019948	0.032578	0.051198	0.042552	0.03125	0.00997399	0	0.00997399	0.0171051	0.0483551	0.042552	0.039896	0.042552	0.052526	0.041224	0.021276	0.019948	0.021276	0.021276	0.00997399	0.019948	0.032578	0.03125	0.00997399	0	0.00997399	0.011302	0.00997399	0	0.019948	0.022604	0.029922	0.011302
	0.0164393	0.0290153	0.0236931	0.0227273	0.00725381	0	0.00725381	0.0154735	0.0154735	0.00725381	0.00725381	0.0227273	0.0236931	0.0217614	0.0154735	0.0154735	0.00725381	0.00725381	0.00821965	0.0145076	0.0154735	0.0227273	0.0299811	0.0454545	0.0449696	0.0130569	0.0154735	0.0154735	0.00725381	0.00725381	0.0154735	0.0227273	0.0154735	0.0145076	0.0154735	0.0227273	0.0154735	0.0145076	0.00821965	0.00725381	0.0217614	0.0391666	0.0527084	0.0382007	0.0299811	0.0299811	0.0309469	0.0372349	0.0236931
	0.0160874	0.0326931	0.029319	0.0155692	0.00778458	0.0243902	0.0371036	0.0365854	0.0243902	0.0160874	0.0199797	0.0249085	0.0282825	0.0321748	0.0254267	0.0233537	0.0166057	0.0282825	0.0326931	0.0288008	0.023872	0.0127134	0.00778458	0.0116769	0.0190347	0.0179982	0.0166057	0.023872	0.0288008	0.0288008	0.0277643	0.0210162	0.0199797	0.0121951	0.0160874	0.020498	0.0282825	0.0210162	0.0194614	0.0127134	0.0160874	0.0121951	0.00830283	0.00389229	0.00389229	0.00441054	0.0116769	0.00882108	0.0155692
	0.00769499	0.0203724	0.01539	0.0203724	0.00769499	0.0203724	0.0289716	0.0425532	0.0357624	0.0280674	0.0348582	0.0366666	0.0348582	0.0144858	0.0067908	0.0203724	0.023085	0.0407448	0.023085	0.0203724	0.0067908	0.0144858	0.041649	0.0511524	0.0483562	0.0125939	0.0212766	0.0221808	0.0203724	0.0212766	0.0221808	0.0271632	0.01539	0.0203724	0.0144858	0.0280674	0.0221808	0.0203724	0.00769499	0.0135816	0.00769499	0.0067908	0	0	0	0	0	0.0067908	0.0144858
	0.037232	0.0357143	0.0455954	0.0387498	0.0341965	0.0113988	0.0129166	0.0341965	0.0258332	0.0227977	0.0113988	0.0129166	0.0227977	0.0129166	0.0113988	0.0113988	0.0243154	0.0243154	0.0113988	0	0.0113988	0.0129166	0.0113988	0	0.00580305	0.0172019	0.0129166	0.0113988	0.0113988	0.0243154	0.0243154	0.0455954	0.0387498	0.0341965	0	0.0113988	0.0129166	0.0227977	0.0243154	0.0243154	0.0113988	0.0227977	0.0258332	0.0341965	0.0129166	0.0113988	0.0227977	0.0258332	0.0227977
	0	0	0.0151985	0.0172221	0.0151985	0	0	0.0151985	0.0172221	0.0303969	0.0172221	0.0151985	0	0	0	0.0151985	0.0172221	0.0151985	0	0.0151985	0.0172221	0.0151985	0	0	0.00580305	0.0210015	0.0172221	0.0455954	0.0648412	0.0648412	0.0455954	0.0172221	0.0151985	0.0151985	0.0172221	0.0151985	0	0.0151985	0.0172221	0.0455954	0.0648412	0.0648412	0.0303969	0.0303969	0.0344442	0.0303969	0	0.0151985	0.0324206
	0	0	0.0319168	0.0361664	0.0638336	0.0361664	0.0957503	0.0723329	0.0638336	0	0	0	0	0	0.0319168	0.0361664	0.0638336	0.0361664	0.0638336	0.0361664	0.0319168	0	0	0	0.00580305	0.0419695	0.0319168	0	0	0	0	0	0	0	0	0	0.0319168	0.0361664	0.0319168	0	0	0	0	0.0319168	0.0361664	0.0319168	0	0	0
	0.0220116	0.0359482	0.0454885	0.023477	0.0220116	0.023477	0.0454885	0.0359482	0.0220116	0.0110058	0.023477	0.023477	0.0220116	0.023477	0.023477	0.0110058	0.0110058	0.023477	0.0454885	0.0469539	0.0344828	0.0220116	0.023477	0.023477	0.0168088	0.00580305	0	0.0110058	0.0124712	0.0110058	0.0110058	0.0124712	0.0110058	0	0.0110058	0.023477	0.023477	0.0110058	0	0	0.0110058	0.0124712	0.0110058	0.0110058	0.0344828	0.0359482	0.0220116	0.0110058	0.023477
	0.0180832	0.0239376	0.00904161	0.00797919	0.00797919	0.00904161	0.0239376	0.0180832	0.0159584	0.0159584	0.0420208	0.0510624	0.0329792	0.00797919	0.0159584	0.0340416	0.05	0.0420208	0.025	0.00797919	0	0	0	0.00797919	0.0148447	0.0148447	0.0159584	0.0170208	0.025	0.025	0.0409584	0.0430832	0.0329792	0.0159584	0.0170208	0.025	0.0170208	0.0159584	0.00904161	0.0159584	0.00904161	0.00797919	0	0	0.00797919	0.0170208	0.0329792	0.0340416	0.0329792
	0	0.0151985	0.0172221	0.0151985	0	0	0.0303969	0.0344442	0.0303969	0	0.0151985	0.0172221	0.0151985	0.0303969	0.0344442	0.0455954	0.0172221	0.0303969	0.0172221	0.0303969	0.0172221	0.0151985	0	0	0.00580305	0.0230252	0.0151985	0	0	0.0151985	0.0172221	0.0151985	0	0	0.0303969	0.0344442	0.0303969	0.0151985	0.0172221	0.0151985	0.0303969	0.0344442	0.0455954	0.0172221	0.0455954	0.0344442	0.0455954	0.0172221	0.0303969
	0	0.0187746	0.0212744	0.0563237	0.0613233	0.0588235	0.0187746	0	0	0	0.0187746	0.0212744	0.0187746	0	0.0187746	0.040049	0.040049	0.0375491	0.0212744	0.0187746	0	0	0.0375491	0.0425488	0.0433522	0.00580305	0.0187746	0.0212744	0.0187746	0	0.0187746	0.040049	0.040049	0.0187746	0.0187746	0.040049	0.0588235	0.040049	0.0187746	0.0187746	0.0212744	0.0187746	0	0	0	0	0	0	0
	0.0212779	0.024111	0.0425557	0.024111	0.0212779	0	0	0.0212779	0.024111	0.0212779	0	0	0	0.0212779	0.024111	0.0212779	0	0.0212779	0.024111	0.0212779	0	0.0212779	0.024111	0.0212779	0.00580305	0.00580305	0	0	0.0425557	0.0482219	0.0425557	0.0212779	0.0453888	0.0453888	0.0212779	0	0.0212779	0.024111	0.0212779	0	0	0	0.0425557	0.0482219	0.0425557	0.0212779	0.0453888	0.0453888	0.0212779
	0.019948	0.022604	0.019948	0	0.019948	0.022604	0.019948	0.019948	0.022604	0.019948	0.019948	0.042552	0.0625	0.042552	0.019948	0	0	0	0	0	0	0	0	0.019948	0.0284071	0.0683031	0.105052	0.085104	0.039896	0	0	0.019948	0.022604	0.019948	0	0	0.039896	0.0452081	0.039896	0	0	0	0	0.019948	0.022604	0.019948	0	0	0
	0	0	0	0	0	0.0319168	0.0361664	0.0319168	0	0	0	0	0.0319168	0.0361664	0.0319168	0	0	0.0319168	0.0361664	0.0319168	0	0.0319168	0.0361664	0.0638336	0.0419695	0.00580305	0	0	0	0	0	0.0319168	0.0361664	0.0319168	0.0319168	0.0361664	0.0319168	0	0.0319168	0.0361664	0.0319168	0.0638336	0.0723329	0.0638336	0	0	0	0	0
	0.022604	0.039896	0.082448	0.0877601	0.059844	0	0.019948	0.022604	0.019948	0	0	0	0	0.019948	0.022604	0.019948	0.039896	0.0452081	0.039896	0	0	0	0	0	0.00580305	0.025751	0.022604	0.019948	0	0	0.019948	0.022604	0.059844	0.0452081	0.039896	0	0	0	0	0	0	0	0	0	0	0.019948	0.042552	0.042552	0.039896
	0	0.0212779	0.024111	0.0638336	0.0694998	0.0666667	0.0425557	0.024111	0.0212779	0	0.0212779	0.0453888	0.0453888	0.0212779	0	0.0212779	0.0453888	0.0666667	0.0453888	0.0212779	0	0	0	0	0.00580305	0.00580305	0	0.0212779	0.024111	0.0425557	0.024111	0.0212779	0	0	0	0.0212779	0.024111	0.0212779	0	0.0212779	0.0453888	0.0453888	0.0212779	0	0	0	0	0	0
	0.0219623	0.0322581	0.0322581	0.0425538	0.0336289	0.0308872	0.0116666	0.0102957	0	0	0	0	0.0102957	0.0322581	0.0439247	0.0631453	0.0452955	0.0308872	0	0.0205915	0.0336289	0.0425538	0.0219623	0.0308872	0.0291362	0.00580305	0.0205915	0.0233332	0.0205915	0	0	0.0102957	0.0116666	0.0102957	0	0.0102957	0.0219623	0.0219623	0.0308872	0.0336289	0.0322581	0.0102957	0.0102957	0.0219623	0.0219623	0.0102957	0.0102957	0.0116666	0.0102957
	0	0	0	0	0.0290153	0.0328786	0.0580305	0.0328786	0.0290153	0	0.0290153	0.0328786	0.0290153	0	0	0.0290153	0.0328786	0.0290153	0	0.0290153	0.0618938	0.0618938	0.0290153	0	0.00580305	0.0386816	0.0290153	0	0	0	0	0	0.0290153	0.0328786	0.0580305	0.0328786	0.0290153	0	0	0.0290153	0.0328786	0.0290153	0	0.0290153	0.0328786	0.0290153	0	0	0
	0.00951749	0.0167983	0.00951749	0.00839915	0	0.0335966	0.0464691	0.0431141	0.0167983	0.00951749	0.0167983	0.0179166	0.0263158	0.0179166	0.0167983	0.00951749	0.0251975	0.019035	0.0251975	0.0179166	0.0179166	0.00839915	0.00839915	0.0431141	0.0522721	0.0237197	0.0347149	0.0274341	0.0251975	0.0263158	0.0358333	0.0347149	0.0347149	0.0274341	0.0167983	0	0	0	0.00839915	0.0179166	0.0263158	0.0179166	0.00839915	0.00839915	0.00951749	0.00839915	0.00839915	0.0179166	0.0179166
	0.0144858	0.0280674	0.0289716	0.0348582	0.0221808	0.0203724	0.0280674	0.0298758	0.0203724	0	0	0	0	0	0.0067908	0.0144858	0.0144858	0.0067908	0.0067908	0.00769499	0.0135816	0.0280674	0.057039	0.0579432	0.0406613	0.013498	0.0203724	0.01539	0.0203724	0.0212766	0.0221808	0.0135816	0	0.0135816	0.0357624	0.0502482	0.049344	0.0425532	0.0425532	0.0289716	0.0135816	0.0067908	0.00769499	0.0067908	0	0	0.0067908	0.0212766	0.0289716
	0.0375491	0.0425488	0.0375491	0	0.0187746	0.040049	0.040049	0.0187746	0	0.0187746	0.0212744	0.0375491	0.0212744	0.0187746	0	0.0375491	0.0425488	0.0375491	0.0187746	0.0212744	0.0187746	0	0	0	0.00580305	0.0646266	0.0613233	0.0375491	0.0187746	0.0212744	0.0187746	0	0.0187746	0.0212744	0.0187746	0	0	0	0	0.0187746	0.0212744	0.0187746	0	0	0.0187746	0.0212744	0.0375491	0.0212744	0.0187746
	0	0	0	0	0.0531946	0.0602774	0.0531946	0.0265973	0.0301387	0.0265973	0	0	0	0	0.0531946	0.0602774	0.0531946	0	0	0	0	0	0	0.0265973	0.0359418	0.00580305	0	0.0265973	0.056736	0.056736	0.0265973	0	0	0	0.0265973	0.0301387	0.0265973	0	0	0	0	0.0265973	0.056736	0.0833333	0.056736	0.0265973	0	0	0
	0	0	0	0	0	0.0290153	0.0328786	0.0290153	0	0	0	0.0290153	0.0328786	0.0580305	0.0328786	0.0580305	0.0618938	0.0618938	0.0290153	0	0	0	0	0	0.00580305	0.0348183	0.0328786	0.0580305	0.0328786	0.0290153	0	0.0290153	0.0328786	0.0290153	0	0	0	0.0290153	0.0328786	0.0290153	0	0	0	0	0	0.0290153	0.0328786	0.0290153	0.0290153
	0.0212779	0.024111	0.0212779	0	0	0	0	0.0212779	0.0453888	0.0453888	0.0212779	0	0	0.0212779	0.0453888	0.0453888	0.0212779	0	0.0212779	0.024111	0.0212779	0	0	0	0.00580305	0.00580305	0	0	0	0	0	0	0	0	0	0.0212779	0.024111	0.0638336	0.0482219	0.0425557	0.0425557	0.0694998	0.0666667	0.0212779	0.0212779	0.024111	0.0212779	0	0.0425557
	0.010483	0.0138769	0.0144928	0.0197343	0.0144928	0.0138769	0.0151086	0.0144928	0.0138769	0.0151086	0.0191184	0.00986713	0.0138769	0.0197343	0.0289855	0.0289855	0.0336111	0.0249758	0.0138769	0.00925124	0.0151086	0.023744	0.0243599	0.0243599	0.0202958	0.0202958	0.0243599	0.0197343	0.0185025	0.0151086	0.0144928	0.00925124	0.0191184	0.0388526	0.0348429	0.037005	0.0209661	0.0277537	0.0243599	0.034227	0.0382367	0.0296014	0.023744	0.0191184	0.0151086	0.0138769	0.00986713	0.0144928	0.00986713
	0.0116666	0.0102957	0	0.0102957	0.0116666	0.0102957	0.0102957	0.0116666	0.0205915	0.0219623	0.0219623	0.0308872	0.0233332	0.0308872	0.0116666	0.0205915	0.0116666	0.0102957	0	0	0	0	0.0205915	0.0336289	0.0380611	0.0174696	0.0205915	0.0322581	0.0336289	0.0308872	0.0219623	0.0322581	0.0219623	0.0205915	0.0219623	0.0425538	0.0542204	0.0439247	0.0411829	0.0233332	0.0205915	0.0102957	0.0116666	0.0102957	0.0102957	0.0116666	0.0308872	0.0233332	0.0205915
	0	0	0	0	0	0	0.0265973	0.0301387	0.0265973	0	0	0	0	0	0.0531946	0.0602774	0.0531946	0	0	0	0	0	0	0	0.00580305	0.0359418	0.0531946	0.0301387	0.0265973	0.0265973	0.0301387	0.0531946	0.0301387	0.0265973	0	0	0	0	0.0265973	0.0301387	0.0531946	0.056736	0.056736	0.0265973	0.0265973	0.0301387	0.0531946	0.0301387	0.0265973
	0.00580305	0.0123788	0.0181818	0.0239849	0.0247575	0.0181818	0.0116061	0.0181818	0.0305606	0.0247575	0.0174092	0.0123788	0.0239849	0.0247575	0.0239849	0.0123788	0.00580305	0.00580305	0.0123788	0.0239849	0.0305606	0.0363636	0.0363636	0.0247575	0.0174092	0.0239849	0.0189545	0.0232122	0.0189545	0.035591	0.0313333	0.041394	0.0313333	0.035591	0.0247575	0.035591	0.0255302	0.0174092	0.00580305	0.00657572	0.00580305	0.00580305	0.00657572	0.0116061	0.0123788	0.0239849	0.0247575	0.0181818	0.0116061
	0.0324206	0.0324206	0.0151985	0.0151985	0.0172221	0.0151985	0.0151985	0.047619	0.0648412	0.0628175	0.0324206	0.0151985	0.0151985	0.0172221	0.0151985	0	0	0.0151985	0.047619	0.0496427	0.0303969	0	0.0151985	0.0324206	0.0382236	0.00580305	0.0151985	0.0172221	0.0151985	0	0	0	0.0151985	0.0172221	0.0151985	0	0	0.0151985	0.0172221	0.0151985	0.0151985	0.0172221	0.0455954	0.0344442	0.0303969	0.0151985	0.0172221	0.0151985	0
	0.0290153	0.0328786	0.0290153	0.0290153	0.0328786	0.0290153	0	0	0	0.0290153	0.0328786	0.0290153	0	0	0.0290153	0.0328786	0.0290153	0	0	0	0	0	0	0	0.00580305	0.0676969	0.119924	0.0947724	0.0580305	0	0	0	0	0	0	0	0.0290153	0.0328786	0.0290153	0	0.0290153	0.0328786	0.0580305	0.0328786	0.0290153	0	0	0	0
	0.0301387	0.0265973	0.0265973	0.0301387	0.0531946	0.0301387	0.0265973	0	0	0.0265973	0.0301387	0.0265973	0	0	0	0	0	0	0	0	0.0265973	0.0301387	0.0531946	0.0301387	0.0324004	0.0359418	0.0265973	0	0.0265973	0.0301387	0.0265973	0	0	0	0	0	0.0265973	0.0301387	0.0531946	0.0301387	0.0265973	0	0.0531946	0.0602774	0.0531946	0	0	0	0
	0.013395	0.011821	0.0236421	0.038611	0.037037	0.0354631	0.02679	0.0354631	0.013395	0.0236421	0.013395	0.011821	0.011821	0.013395	0.0236421	0.013395	0.011821	0	0.011821	0.013395	0.011821	0	0.011821	0.013395	0.0176241	0.00580305	0	0.011821	0.025216	0.025216	0.011821	0.011821	0.025216	0.037037	0.025216	0.0236421	0.025216	0.037037	0.037037	0.0606791	0.063827	0.0488581	0.011821	0	0	0	0.011821	0.025216	0.025216
	0	0.0145076	0.0164393	0.0145076	0.00725381	0.00821965	0.0290153	0.0319128	0.0372349	0.0227273	0.0227273	0.0299811	0.0309469	0.0227273	0.0145076	0.0227273	0.0382007	0.0382007	0.0299811	0.0154735	0.00725381	0.0290153	0.0401324	0.0444887	0.0212765	0.0130569	0.00821965	0.00725381	0	0.0145076	0.0236931	0.0372349	0.0236931	0.0145076	0	0.00725381	0.00821965	0.0145076	0.0227273	0.0309469	0.0299811	0.0227273	0.0227273	0.0154735	0.0145076	0.0227273	0.0309469	0.0227273	0.00725381
	0.00638336	0.0136166	0.0263834	0.04	0.0408499	0.0263834	0.0127667	0.00723329	0.00638336	0	0.00638336	0.00723329	0.00638336	0	0.00638336	0.0136166	0.0263834	0.0336166	0.0272333	0.0191501	0.0327667	0.0353165	0.0446835	0.0408499	0.046653	0.0194197	0.02	0.02	0.02	0.02	0.02	0.0136166	0.0127667	0.00723329	0.00638336	0.0127667	0.0272333	0.0336166	0.0327667	0.0208499	0.0191501	0.0136166	0.02	0.0136166	0.0127667	0.0136166	0.02	0.0136166	0.0191501
	0	0	0	0	0	0	0	0	0	0	0	0	0	0	0	0	0	0	0	0	0	0.0319168	0.0361664	0.0319168	0.00580305	0.0419695	0.0319168	0	0	0	0.0319168	0.0680832	0.0680832	0.0319168	0	0	0	0.0319168	0.0680832	0.0680832	0.0319168	0.0319168	0.0361664	0.0319168	0	0	0.0638336	0.0723329	0.0957503
	0.0171927	0.0220286	0.0151515	0.00827442	0.00988638	0.0137542	0.0135396	0.0131103	0.0121422	0.0165488	0.0137542	0.0133249	0.00848905	0.00988638	0.0151515	0.0204166	0.0234259	0.0236406	0.0284764	0.0256818	0.0215993	0.0167635	0.0169781	0.0280472	0.0289048	0.0227812	0.0286911	0.0353535	0.0355682	0.0286911	0.0264352	0.0224579	0.0232113	0.0169781	0.0199874	0.0171927	0.0149369	0.0149369	0.0236406	0.0256818	0.0264352	0.0206313	0.0199874	0.0151515	0.0199874	0.0206313	0.0183754	0.0165488	0.0155808
	0.0206218	0.0310961	0.0356795	0.0335513	0.0283141	0.02275	0.0181666	0.0252052	0.0212756	0.0322437	0.0268397	0.0252052	0.0175129	0.0209487	0.0304423	0.0237307	0.0224231	0.0181666	0.0181666	0.0150577	0.02275	0.0265128	0.0252052	0.0153846	0.0162774	0.0190594	0.02275	0.0184935	0.0126026	0.00491027	0.0150577	0.0237307	0.0304423	0.0234038	0.0178398	0.0175129	0.0160384	0.0150577	0.00769231	0.0126026	0.0181666	0.0181666	0.0175129	0.0132564	0.0101474	0.00982055	0.0132564	0.0178398	0.0129295
	0.0143563	0.0133198	0.00778458	0.0110704	0.018855	0.0192005	0.0162602	0.00813008	0.0103794	0.0217954	0.0250812	0.0211044	0.0214499	0.0224864	0.0211044	0.018855	0.0169512	0.0129743	0.00553522	0.00553522	0.0155692	0.0276761	0.030271	0.0185095	0.0113383	0.0220632	0.0273306	0.0299255	0.0217954	0.0133198	0.0159147	0.019546	0.0266396	0.0299255	0.0276761	0.0211044	0.0110704	0.0159147	0.0243902	0.0328658	0.0273306	0.0236992	0.0247357	0.0325203	0.0273306	0.0214499	0.0162602	0.018855	0.0217954
	0.025641	0.0349145	0.0338248	0.0174572	0.00818379	0.00818379	0.025641	0.0349145	0.025641	0.00818379	0.00818379	0.0174572	0.025641	0.025641	0.025641	0.0174572	0.0245514	0.0349145	0.0349145	0.0163676	0.00818379	0.00927345	0.0163676	0.0174572	0.0232603	0.0303544	0.0278203	0.0245514	0.0245514	0.0360041	0.0338248	0.00818379	0	0	0	0.0163676	0.0185469	0.0163676	0	0	0.0163676	0.0349145	0.0349145	0.0163676	0	0.00818379	0.0174572	0.025641	0.0338248
	0.0171292	0.022899	0.0237112	0.0240713	0.0269562	0.0227189	0.0154167	0.0179414	0.0203742	0.0223588	0.0210064	0.0215466	0.0210064	0.0169492	0.0183016	0.0252437	0.0259639	0.026416	0.0213665	0.0225388	0.0238913	0.022899	0.0169492	0.0191138	0.0209477	0.0188751	0.019654	0.0211864	0.0186617	0.0192938	0.0254237	0.0288488	0.0237112	0.0181215	0.0213665	0.0200141	0.0111794	0.00946684	0.0211864	0.0288488	0.0225388	0.0177613	0.0120797	0.0121717	0.0111794	0.0146045	0.016589	0.0128919	0.0127119
	0	0.0132987	0.0150694	0.0132987	0	0.0132987	0.028368	0.028368	0.0132987	0	0.0132987	0.0150694	0.0132987	0.0132987	0.0150694	0.0132987	0.0132987	0.028368	0.0416667	0.028368	0.0265973	0.0416667	0.0434374	0.0265973	0.00580305	0.00580305	0.0132987	0.0150694	0.0132987	0	0.0132987	0.0150694	0.0265973	0.0150694	0.0132987	0.0132987	0.028368	0.0549653	0.056736	0.0549653	0.028368	0.0265973	0.028368	0.028368	0.0132987	0	0	0.0132987	0.028368
	0.0328786	0.0290153	0.0290153	0.0328786	0.0290153	0	0	0	0	0	0	0	0	0	0	0.0290153	0.0328786	0.0290153	0	0	0	0.0290153	0.0328786	0.0290153	0.00580305	0.00580305	0	0	0	0.0290153	0.0328786	0.0580305	0.0328786	0.0290153	0.0290153	0.0328786	0.0290153	0	0	0	0	0.0290153	0.0328786	0.0290153	0.0290153	0.0328786	0.0580305	0.0328786	0.0580305
	0.0141105	0.017418	0.0186313	0.0209456	0.024253	0.0306477	0.0251338	0.025026	0.0143307	0.0235924	0.0180785	0.0167574	0.0120164	0.0157642	0.0188515	0.0141105	0.0101425	0.00683507	0.00870898	0.0169776	0.0178583	0.0235924	0.0178583	0.0186313	0.0147322	0.0178195	0.0225993	0.0277806	0.0259067	0.0273403	0.0246934	0.0238126	0.0141105	0.0151037	0.0108031	0.0200648	0.0197322	0.0221589	0.0188515	0.024253	0.0261269	0.0273403	0.019512	0.0200648	0.0225993	0.0296546	0.0259067	0.0188515	0.0205052
	0	0	0	0	0	0	0	0	0.0290153	0.0618938	0.0909091	0.0618938	0.0290153	0	0	0	0.0290153	0.0618938	0.0909091	0.0909091	0.0618938	0.0290153	0	0	0.00580305	0.0638336	0.0657572	0.0580305	0	0	0	0	0	0	0	0.0290153	0.0328786	0.0290153	0	0	0.0290153	0.0328786	0.0290153	0	0	0	0	0	0
	0.0151515	0.030303	0.0309469	0.0199874	0.00483588	0.00967175	0.0206313	0.0254672	0.0151515	0.00967175	0.0151515	0.0157954	0.0193435	0.0206313	0.0206313	0.0145076	0.0103156	0.0199874	0.0206313	0.0199874	0.0199874	0.0157954	0.0145076	0.0199874	0.0270782	0.0215985	0.0248233	0.0157954	0.00967175	0.0193435	0.0267549	0.0296591	0.0296591	0.0315908	0.0296591	0.0199874	0.0206313	0.0199874	0.0103156	0.00483588	0.00967175	0.0157954	0.0296591	0.026111	0.0248233	0.0199874	0.0157954	0.0193435	0.0206313
	0.019948	0.022604	0.039896	0.042552	0.042552	0.019948	0.039896	0.0452081	0.039896	0	0	0.019948	0.022604	0.019948	0.039896	0.0452081	0.039896	0.039896	0.0452081	0.039896	0	0	0	0	0.00580305	0.025751	0.042552	0.042552	0.059844	0.0452081	0.039896	0	0	0	0	0	0.019948	0.022604	0.019948	0	0	0	0	0	0	0	0	0	0.019948
	0	0	0.0251975	0.0369516	0.0431141	0.0179166	0.00839915	0.00839915	0.0179166	0.0179166	0.00839915	0.0167983	0.019035	0.0251975	0.0263158	0.0610307	0.0632674	0.0431141	0.00839915	0	0	0.00839915	0.00951749	0.0167983	0.0153205	0.0153205	0.0167983	0.00951749	0.00839915	0.00839915	0.0179166	0.0179166	0.0167983	0.00951749	0.0167983	0.0179166	0.0263158	0.0179166	0.00839915	0.00839915	0.0347149	0.0369516	0.0419958	0.019035	0.0251975	0.00951749	0.00839915	0.0167983	0.0358333
	0.0157169	0.0192643	0.0120758	0.0133221	0.0108296	0.011693	0.00776274	0.0102553	0.0106381	0.0149512	0.0165803	0.0165803	0.0120758	0.00737989	0.011693	0.0212763	0.0257808	0.0194557	0.0176352	0.0184009	0.0237688	0.0198386	0.0235774	0.0214677	0.0223834	0.0292827	0.0282733	0.018018	0.0178266	0.0153341	0.0219482	0.0230968	0.0354618	0.0294219	0.0336412	0.0218505	0.0233859	0.0210848	0.0243431	0.0237688	0.0225225	0.0255893	0.0255893	0.0268356	0.0229054	0.0178266	0.0147598	0.0167718	0.0194557
	0.00882108	0.00778458	0.00778458	0.00882108	0.0233537	0.0254267	0.0321748	0.0166057	0.0155692	0.0243902	0.0332113	0.0243902	0.0233537	0.0176422	0.0155692	0.0155692	0.0176422	0.0233537	0.0166057	0.0243902	0.0166057	0.0155692	0.00882108	0.0155692	0.0146241	0.0312298	0.0243902	0.00778458	0	0.0155692	0.0254267	0.0321748	0.0321748	0.0332113	0.0243902	0.0155692	0.0166057	0.0166057	0.00778458	0.00778458	0.0166057	0.0243902	0.0166057	0.0155692	0.0166057	0.047744	0.0508535	0.0399594	0.00778458
	0.0295236	0.0325681	0.039949	0.0434182	0.0390818	0.0138945	0.0204082	0.0204082	0.0204082	0.0269218	0.0212754	0.0260545	0.0147618	0.0195409	0.0138945	0.0204082	0.0269218	0.0212754	0.0195409	0.0138945	0.0204082	0.0269218	0.0212754	0.0130273	0.00580305	0.0270785	0.0204082	0.0195409	0.0147618	0.0130273	0.0130273	0.0212754	0.0204082	0.0260545	0.0221427	0.0260545	0.0138945	0.0138945	0.0130273	0.00738091	0.00651363	0.00651363	0.00738091	0.0130273	0.0138945	0.0204082	0.0269218	0.0212754	0.0130273
	0.0321748	0.0420324	0.0399594	0.0243902	0.0166057	0.0155692	0.0243902	0.0332113	0.047744	0.0342478	0.0311383	0.00882108	0.0233537	0.0254267	0.0243902	0.0155692	0.00882108	0.00778458	0	0.00778458	0.00882108	0.00778458	0	0.00778458	0.0146241	0.0146241	0.00778458	0	0	0	0.00778458	0.0243902	0.0254267	0.0155692	0.0233537	0.0342478	0.0399594	0.0243902	0.0166057	0.0155692	0.0166057	0.0166057	0.0155692	0.0243902	0.0254267	0.0233537	0.0243902	0.0332113	0.0321748
	0.022604	0.019948	0.019948	0.022604	0.019948	0.039896	0.0452081	0.039896	0	0	0	0	0.019948	0.042552	0.042552	0.059844	0.0452081	0.0797919	0.0452081	0.039896	0	0	0.039896	0.0452081	0.045699	0.00580305	0	0	0.019948	0.022604	0.039896	0.022604	0.019948	0	0.019948	0.022604	0.019948	0	0	0.019948	0.022604	0.019948	0	0	0	0	0	0	0
	0.0139041	0.0254659	0.0217782	0.0258006	0.023622	0.0239567	0.0232874	0.0211089	0.0336746	0.0400393	0.0443963	0.0318307	0.0308268	0.0242913	0.03334	0.0346784	0.0393701	0.0314961	0.023622	0.0182612	0.015748	0.0182612	0.0160827	0.0229528	0.0225549	0.0168594	0.0154134	0.0107218	0.00787402	0.0100525	0.0110564	0.0154134	0.0107218	0.0103871	0.0154134	0.0164173	0.0204397	0.0135695	0.0154134	0.00820864	0.0150788	0.0139041	0.0154134	0.00787402	0.00536088	0.0075394	0.0132349	0.0160827	0.0154134
	0.0147308	0.0363333	0.0468076	0.0307692	0.00982055	0	0.00491027	0.0153846	0.025859	0.0209487	0.0147308	0.00556407	0.00491027	0.00491027	0.0202949	0.0265128	0.0301154	0.0209487	0.0350257	0.0369871	0.0356795	0.0153846	0.00491027	0.00982055	0.0169312	0.0113671	0.00982055	0.0104743	0.0202949	0.0356795	0.0369871	0.0252052	0.00491027	0.00491027	0.00556407	0.00982055	0.0153846	0.025859	0.0209487	0.0196411	0.0160384	0.0153846	0.0196411	0.0166922	0.0441925	0.0382947	0.039936	0.0153846	0.0202949
	0.00891023	0.0167308	0.0174572	0.0143661	0.0109117	0.0061823	0.0109117	0.0061823	0.0109117	0.0143661	0.0147293	0.0163676	0.0174572	0.0229131	0.017094	0.0112749	0.00854701	0.0140029	0.0174572	0.0198219	0.0225499	0.0178205	0.0136396	0.00581908	0.0116221	0.0283529	0.0267307	0.0221867	0.0140029	0.0310969	0.0434615	0.042735	0.025641	0.0167308	0.00891023	0.0163676	0.0178205	0.0280057	0.0260042	0.025641	0.0198219	0.0225499	0.0287322	0.0287322	0.0252778	0.0229131	0.0310969	0.0318233	0.0338248
	0.0108069	0.0108069	0.0202646	0.0172221	0.0303969	0.0374867	0.0482936	0.031746	0.0303969	0.0229628	0.0253308	0.00574071	0.0151985	0.0165476	0.015873	0.0101323	0.0108069	0.015873	0.015873	0.015873	0.0108069	0.0101323	0.00574071	0.00506616	0.00580305	0.0280913	0.0260053	0.015873	0.0108069	0.0151985	0.0216137	0.031746	0.031746	0.0216137	0.0151985	0.0108069	0.015873	0.0108069	0.0151985	0.0266799	0.0324206	0.0260053	0.015873	0.015873	0.0209392	0.0368122	0.0381613	0.0310715	0.015873
	0	0.0335966	0.0380699	0.0503949	0.019035	0.0167983	0	0.0167983	0.019035	0.0167983	0	0.0167983	0.019035	0.0167983	0	0	0	0	0.0167983	0.019035	0.0167983	0	0	0	0.00580305	0.00580305	0	0	0	0	0	0	0.0335966	0.0380699	0.0335966	0	0	0.0167983	0.0358333	0.0862282	0.0739032	0.0503949	0.0167983	0.0358333	0.0526316	0.0358333	0.0335966	0.019035	0.0503949
	0.0128607	0.0196891	0.0128607	0.0166729	0.0227052	0.0254042	0.0169901	0.00508084	0.0142911	0.0134949	0.0166729	0.0125435	0.0223881	0.0274689	0.0322326	0.027786	0.0339802	0.0284203	0.0268346	0.0196891	0.0179415	0.0193719	0.0223881	0.027786	0.0258093	0.0294597	0.0244528	0.00984454	0.0169901	0.0206405	0.0292165	0.0301679	0.0301679	0.0173072	0.0095274	0.0125435	0.0152425	0.0193719	0.0179415	0.0220709	0.0176244	0.0196891	0.0152425	0.0193719	0.0155597	0.0193719	0.0152425	0.0125435	0.0095274
	0	0.0227977	0.0258332	0.0227977	0.0227977	0.0258332	0.0227977	0.0227977	0.0486309	0.0486309	0.0227977	0	0	0.0227977	0.0486309	0.0486309	0.0227977	0	0	0.0227977	0.0258332	0.0227977	0	0	0.00580305	0.00580305	0	0.0227977	0.0486309	0.0714286	0.0714286	0.0486309	0.0227977	0	0.0455954	0.0516664	0.0455954	0	0	0	0	0	0	0	0	0	0	0	0.0227977
	0.00515464	0.00866408	0.00866408	0.00679983	0.00679983	0.0152449	0.0194115	0.0203995	0.0171091	0.0173282	0.0171091	0.0187543	0.0191924	0.0187543	0.0171091	0.0206186	0.0224828	0.0321349	0.0318041	0.0255541	0.0150258	0.0189734	0.0243471	0.0337801	0.0310263	0.0237884	0.0253351	0.0257732	0.0278565	0.0288445	0.0259923	0.0224828	0.0201804	0.015902	0.025116	0.0264304	0.0307088	0.0224828	0.0220447	0.0175472	0.0185353	0.015683	0.0138187	0.0133806	0.0107474	0.0150258	0.0140378	0.0171091	0.0154639
	0	0	0	0	0	0	0	0	0	0	0	0	0	0	0	0	0	0	0	0	0	0	0	0	0.00580305	0.00580305	0	0	0	0	0	0.0319168	0.0361664	0.0319168	0	0	0.0319168	0.0680832	0.0680832	0.0319168	0.0319168	0.0361664	0.0319168	0.0319168	0.0680832	0.0680832	0.0957503	0.10425	0.131917
	0.00882108	0.0155692	0.00882108	0.00778458	0.00778458	0.00882108	0.0155692	0.0166057	0.0243902	0.0166057	0.00778458	0.00778458	0.00882108	0.0233537	0.0176422	0.0233537	0.0166057	0.0166057	0.0155692	0.0166057	0.0321748	0.0332113	0.0399594	0.0332113	0.0301933	0.0213722	0.0254267	0.0399594	0.0409959	0.0409959	0.0243902	0.0233537	0.0409959	0.0420324	0.0311383	0.00882108	0.00778458	0	0.00778458	0.0166057	0.0166057	0.00778458	0.0155692	0.0176422	0.0233537	0.0166057	0.0243902	0.0166057	0.0155692
	0	0.0187746	0.040049	0.040049	0.0187746	0	0	0.0187746	0.0212744	0.0375491	0.0212744	0.0187746	0	0	0.0187746	0.0212744	0.0187746	0.0187746	0.0212744	0.0187746	0.0187746	0.0212744	0.0187746	0	0.00580305	0.00580305	0	0	0	0	0	0.0187746	0.0212744	0.0187746	0	0	0.0187746	0.040049	0.0588235	0.0588235	0.0588235	0.040049	0.0187746	0.0187746	0.0212744	0.0375491	0.040049	0.040049	0.0375491
	0.00546321	0.00867828	0.0101561	0.0142699	0.0140131	0.0111203	0.0129205	0.0181269	0.0185121	0.014849	0.0100277	0.0130488	0.0181269	0.0164552	0.0176133	0.0135624	0.0167775	0.0171626	0.0270619	0.0277039	0.0277694	0.0223691	0.0240408	0.0193479	0.0178876	0.0246374	0.0269964	0.0298263	0.0193479	0.0207629	0.0194763	0.0248767	0.0234617	0.0230765	0.0190911	0.0171626	0.0170342	0.0161984	0.0228198	0.0237185	0.0239124	0.0161984	0.0217271	0.0275755	0.0303399	0.0298263	0.029504	0.0302115	0.0241692
	0.022663	0.0286776	0.0286776	0.022663	0.0346921	0.0235868	0.0208153	0.0208153	0.0305252	0.0425544	0.022663	0.0138769	0	0.00693843	0.0148007	0.0286776	0.0365398	0.0296014	0.0138769	0.00693843	0.0148007	0.0148007	0.0138769	0.0286776	0.0363283	0.00580305	0.0138769	0.022663	0.035616	0.022663	0.0277537	0.022663	0.0217391	0.0138769	0.0148007	0.0286776	0.022663	0.0346921	0.0235868	0.0208153	0.00693843	0.00786227	0.0138769	0.0148007	0.0148007	0.00693843	0	0	0.00693843
	0.0031291	0.00667483	0.00980392	0.00667483	0.0031291	0.0031291	0.00980392	0.0164787	0.0227369	0.0168954	0.0125164	0.00354573	0.00625819	0.00667483	0.012933	0.0102206	0.00938729	0.00667483	0.012933	0.0133497	0.0191912	0.0231536	0.0262827	0.0196078	0.015607	0.0249943	0.0333741	0.0329575	0.0254494	0.0168954	0.0254494	0.0329575	0.0396323	0.0294118	0.0223203	0.0168954	0.0285785	0.0396323	0.0463071	0.0325409	0.0254494	0.0204411	0.0348367	0.0369199	0.0423448	0.0294118	0.0164787	0.00625819	0.0156455
	0.0144928	0.0243599	0.0336111	0.0296014	0.0283696	0.0243599	0.0382367	0.0440942	0.0481039	0.0434783	0.0388526	0.0289855	0.0283696	0.034227	0.0296014	0.0323793	0.0302173	0.0336111	0.023744	0.0289855	0.0296014	0.0329952	0.0249758	0.0191184	0.0104287	0.0110446	0.00462562	0.00462562	0.00524151	0.00462562	0.00462562	0.0144928	0.0197343	0.023744	0.0197343	0.0191184	0.0144928	0.0144928	0.00986713	0.00462562	0.00462562	0.00986713	0.00986713	0.00462562	0.00462562	0.00524151	0.00925124	0.00524151	0.00925124
	0.014184	0.014184	0.019948	0.0217187	0.0208333	0.019948	0.0217187	0.0407813	0.0492013	0.0757987	0.0642707	0.0474306	0.014184	0.019948	0.0217187	0.0474306	0.0434374	0.0407813	0.0208333	0.0208333	0.014184	0.00664933	0.0132987	0.0217187	0.0266364	0.0208724	0.0265973	0.0150694	0.0132987	0.00664933	0.014184	0.0208333	0.0208333	0.014184	0.00664933	0	0	0.00664933	0.00753468	0.0132987	0.00753468	0.00664933	0.00664933	0.00753468	0.00664933	0	0.00664933	0.00753468	0.0132987
	0.00623559	0.00550289	0.00550289	0.0117385	0.0117385	0.00550289	0	0	0.00550289	0.00623559	0.00550289	0.00550289	0.00623559	0.00550289	0.00550289	0.0117385	0.0172414	0.0227443	0.023477	0.0227443	0.0172414	0.0117385	0.0165087	0.0179741	0.0230444	0.0230444	0.0179741	0.0110058	0.0165087	0.0242097	0.0282472	0.0227443	0.023477	0.0172414	0.0165087	0.023477	0.0289799	0.0282472	0.023477	0.0337501	0.0352155	0.0454885	0.0517241	0.0579597	0.0462212	0.0282472	0.0282472	0.0352155	0.0344828
	0	0.00938729	0.0106372	0.00938729	0.00938729	0.0106372	0.00938729	0.0281619	0.0319116	0.0281619	0	0	0.00938729	0.0106372	0.0187746	0.0200245	0.0294118	0.0200245	0.00938729	0	0.0281619	0.0412989	0.0387991	0.0187746	0.0164402	0.00580305	0	0	0.00938729	0.0200245	0.0481863	0.0506861	0.0387991	0.00938729	0	0.00938729	0.0294118	0.0494362	0.040049	0.0281619	0.0106372	0.0281619	0.040049	0.0494362	0.0294118	0.0187746	0.0200245	0.0200245	0.0187746
	0.039896	0.0452081	0.039896	0	0	0	0	0	0	0	0	0	0	0.039896	0.085104	0.085104	0.039896	0	0.039896	0.0452081	0.0797919	0.0452081	0.039896	0	0.00580305	0.00580305	0	0	0	0	0	0.039896	0.0452081	0.039896	0	0	0	0	0.039896	0.085104	0.085104	0.039896	0	0	0	0	0	0	0
	0	0	0	0	0	0	0	0.0113988	0.0243154	0.0243154	0.0113988	0.0227977	0.0258332	0.0227977	0.0227977	0.0258332	0.0341965	0.0243154	0.0357143	0.0243154	0.0113988	0.0113988	0.0129166	0.0341965	0.0316362	0.00580305	0	0	0.0113988	0.0129166	0.0113988	0	0	0.0227977	0.037232	0.0357143	0.0227977	0.0243154	0.0357143	0.0357143	0.0243154	0.0113988	0.0113988	0.0471131	0.0501486	0.0569942	0.0258332	0.0341965	0.0243154
	0.0109736	0.0172456	0.0109736	0.0167983	0.0181403	0.0210526	0.013886	0.0105263	0.013886	0.0109736	0.0134386	0.0109736	0.0172456	0.017693	0.017693	0.0273246	0.0223946	0.0235176	0.0109736	0.0172456	0.0143333	0.0206053	0.0147806	0.010079	0.00580305	0.0230487	0.0320263	0.0387456	0.0349386	0.0315789	0.0315789	0.0349386	0.0421053	0.0358333	0.0273246	0.0109736	0.0167983	0.011421	0.020158	0.0147806	0.023965	0.0215	0.017693	0.0134386	0.017693	0.0248596	0.0244123	0.0244123	0.0215
	0.00861106	0.0227977	0.0324206	0.0400198	0.0314088	0.0466072	0.0572419	0.0552183	0.039008	0.0324206	0.0314088	0.039008	0.0486309	0.0552183	0.0552183	0.0486309	0.0542065	0.0334324	0.0303969	0.00861106	0.0151985	0.0162103	0.0162103	0.00759923	0.00580305	0.0134023	0.0162103	0.0162103	0.0151985	0.00861106	0.00759923	0.00759923	0.00861106	0.00759923	0.00759923	0.00861106	0.0151985	0.00861106	0.0151985	0.00861106	0.00759923	0	0	0	0	0	0	0	0
	0.0157954	0.0199874	0.0103156	0.00483588	0.00483588	0.00547976	0.0193435	0.0164393	0.0145076	0.0145076	0.0164393	0.0145076	0	0.00483588	0.00547976	0.00967175	0.0151515	0.0254672	0.0254672	0.0151515	0.00483588	0.00483588	0.0103156	0.0151515	0.0161187	0.0106389	0.0151515	0.0206313	0.0248233	0.0254672	0.0254672	0.0296591	0.0309469	0.0448107	0.0412626	0.0399748	0.030303	0.0399748	0.0364267	0.0441668	0.0315908	0.0296591	0.0151515	0.0199874	0.0206313	0.0248233	0.0254672	0.0206313	0.0193435
	0	0.0354631	0.0401849	0.0709262	0.0401849	0.0354631	0	0.0354631	0.075648	0.075648	0.0354631	0	0	0	0	0.0354631	0.0401849	0.0354631	0.0354631	0.0401849	0.0354631	0	0	0	0.00580305	0.00580305	0	0	0	0	0	0.0354631	0.0401849	0.0354631	0	0	0	0	0.0354631	0.0401849	0.0709262	0.0401849	0.0354631	0	0	0	0	0	0
	0.0324206	0.0324206	0.0455954	0.0344442	0.0303969	0	0.0303969	0.0344442	0.0303969	0	0	0	0	0	0	0	0.0151985	0.0172221	0.0151985	0	0.0151985	0.0172221	0.0151985	0	0.00580305	0.00580305	0.0151985	0.0324206	0.0324206	0.0303969	0.0172221	0.0151985	0	0.0151985	0.0324206	0.0324206	0.0151985	0	0.0151985	0.0324206	0.0324206	0.0151985	0	0.0151985	0.0172221	0.0455954	0.0648412	0.0648412	0.0455954
	0.0144666	0.0255334	0.0144666	0.0127667	0.0255334	0.0544666	0.0544666	0.0383001	0.0144666	0.0127667	0	0.0255334	0.0416999	0.0527667	0.04	0.0272333	0.0255334	0.0144666	0.0127667	0.0127667	0.0144666	0.0127667	0	0.0127667	0.0202696	0.0185698	0.0144666	0.0255334	0.0144666	0.0127667	0	0.0127667	0.0144666	0.0127667	0	0	0	0.0127667	0.0144666	0.0383001	0.0672333	0.0689332	0.0383001	0	0	0	0	0	0.0127667
	0	0	0	0.0354631	0.0401849	0.0354631	0.0354631	0.0401849	0.0354631	0	0	0	0	0.0354631	0.0401849	0.0354631	0	0.0354631	0.0401849	0.0709262	0.075648	0.111111	0.075648	0.0354631	0.00580305	0.00580305	0	0.0354631	0.075648	0.075648	0.0354631	0	0	0	0	0	0	0	0	0	0	0	0	0	0	0	0	0	0
	0.00425557	0.00907776	0.0175889	0.0181555	0.0218445	0.0224111	0.0309222	0.0229777	0.0212779	0.0224111	0.0314889	0.0224111	0.0170223	0.0139	0.0175889	0.0175889	0.0224111	0.0266667	0.0181555	0.00851114	0.00851114	0.0181555	0.0224111	0.0175889	0.0148808	0.023392	0.0314889	0.0314889	0.0218445	0.0133333	0.0261	0.0277999	0.0346112	0.0229777	0.0261	0.0224111	0.0224111	0.0261	0.0314889	0.04	0.0272333	0.0170223	0.00482219	0.00425557	0.00851114	0.0139	0.0175889	0.0133333	0.0133333
	0.0486309	0.0486309	0.0227977	0.0227977	0.0486309	0.0714286	0.0486309	0.0455954	0.0258332	0.0227977	0	0.0227977	0.0258332	0.0455954	0.0258332	0.0227977	0	0	0.0227977	0.0258332	0.0227977	0	0	0	0.00580305	0.00580305	0	0.0227977	0.0486309	0.0486309	0.0227977	0	0	0	0	0	0	0.0227977	0.0258332	0.0227977	0	0	0	0.0227977	0.0486309	0.0486309	0.0227977	0	0
	0	0.0580305	0.0657572	0.0580305	0	0	0	0	0	0	0	0.0290153	0.0328786	0.0290153	0	0.0580305	0.0657572	0.0580305	0.0290153	0.0328786	0.0290153	0	0	0	0.00580305	0.00580305	0.0290153	0.0328786	0.0290153	0	0	0.0290153	0.0328786	0.0290153	0.0290153	0.0328786	0.0290153	0	0	0	0	0	0.0290153	0.0328786	0.0580305	0.0328786	0.0290153	0	0
	0.0267307	0.025641	0.0163676	0.0174572	0.025641	0.0174572	0.0163676	0.0174572	0.0338248	0.0267307	0.0163676	0	0	0.0163676	0.0267307	0.025641	0.0163676	0.0174572	0.0174572	0.00818379	0.00818379	0.0174572	0.0174572	0.0245514	0.0243499	0.049991	0.0430983	0.0327352	0.0185469	0.0327352	0.0267307	0.0338248	0.0174572	0.0245514	0.0185469	0.0163676	0	0	0.00818379	0.0174572	0.025641	0.0338248	0.0267307	0.0163676	0	0.00818379	0.00927345	0.00818379	0.00818379
	0.0128703	0.0182562	0.0145782	0.016286	0.0145782	0.0123457	0.00814301	0.0101132	0.0106378	0.0140535	0.0263992	0.0299433	0.0261369	0.0103755	0.0140535	0.0128703	0.0120834	0.0120834	0.0187808	0.020751	0.0281071	0.0277108	0.0303395	0.020751	0.0203812	0.0329892	0.0353292	0.0306019	0.0306019	0.0313888	0.0306019	0.020751	0.0182562	0.0165483	0.0185185	0.0224589	0.0190432	0.0179939	0.0145782	0.0165483	0.0202264	0.0190432	0.0241667	0.017073	0.0179939	0.0185185	0.0210133	0.0202264	0.0145782
	0.0147059	0.0200245	0.0209641	0.0227369	0.0217973	0.0207558	0.0133497	0.0160621	0.0149142	0.0147059	0.0191912	0.0217973	0.0211724	0.00980392	0.0109518	0.00886433	0.0140809	0.0117851	0.0147059	0.0160621	0.0198162	0.030768	0.0316013	0.0323325	0.024263	0.0278087	0.0292034	0.0229453	0.0211724	0.0196078	0.0164787	0.0176267	0.0198162	0.0260744	0.0309763	0.034522	0.026491	0.0189829	0.0196078	0.026491	0.0260744	0.0196078	0.0193995	0.0182516	0.0162704	0.012933	0.0131413	0.0147059	0.0115768
	0	0	0	0	0	0	0	0	0	0	0	0	0.0167983	0.0358333	0.0358333	0.0167983	0	0	0	0	0	0	0	0.0167983	0.024838	0.0416363	0.0526316	0.0694299	0.0548682	0.0503949	0.0358333	0.0358333	0.0335966	0.0358333	0.0526316	0.0694299	0.0548682	0.0335966	0	0.0167983	0.019035	0.0335966	0.019035	0.0167983	0.0167983	0.019035	0.0167983	0	0.0167983
	0	0.0177315	0.0200925	0.0354631	0.0200925	0.0177315	0.0177315	0.037824	0.0732871	0.0579165	0.0531946	0.0200925	0.0177315	0.0354631	0.0579165	0.0555556	0.0354631	0.037824	0.037824	0.0177315	0.0354631	0.0401849	0.0354631	0.0177315	0.0258955	0.00580305	0	0	0.0177315	0.0200925	0.0177315	0	0	0	0	0	0	0.0177315	0.0200925	0.0354631	0.0200925	0.0177315	0	0	0	0	0	0	0
	0.0106389	0.0226944	0.0333333	0.0226944	0.0212779	0.0333333	0.0347499	0.0212779	0.0106389	0.0120555	0.0212779	0.0226944	0.0333333	0.0226944	0.0106389	0.0212779	0.024111	0.0319168	0.0226944	0.0226944	0.0106389	0	0	0	0.00580305	0.0270809	0.0347499	0.0333333	0.0106389	0	0.0212779	0.024111	0.0425557	0.0453888	0.0453888	0.0212779	0.0212779	0.024111	0.0212779	0.0106389	0.0120555	0.0212779	0.0120555	0.0106389	0	0	0.0106389	0.0333333	0.0347499
	0	0	0	0	0	0	0.0212779	0.024111	0.0212779	0	0	0	0.0212779	0.0453888	0.0453888	0.0212779	0	0	0	0	0	0.0212779	0.024111	0.0212779	0.00580305	0.00580305	0	0	0	0.0212779	0.024111	0.0212779	0	0	0	0.0425557	0.0694998	0.0666667	0.0425557	0.024111	0.0425557	0.0453888	0.0453888	0.0212779	0.0212779	0.024111	0.0425557	0.0453888	0.0666667
	0.00917431	0.00956419	0.00585629	0.00585629	0.00956419	0.0121025	0.0179587	0.0191284	0.0208869	0.0154205	0.0242049	0.0191284	0.0117126	0.00585629	0.00663605	0.00878443	0.0150306	0.0191284	0.0208869	0.0183486	0.0275229	0.030841	0.0245948	0.0296713	0.0286393	0.0278596	0.0245948	0.0179587	0.0183486	0.0187385	0.0179587	0.0124923	0.0150306	0.0154205	0.0212768	0.0275229	0.0366972	0.0283027	0.0263533	0.0162002	0.0267432	0.0279128	0.0279128	0.023815	0.0187385	0.0212768	0.0212768	0.0187385	0.023815
	0.0271632	0.03078	0.033954	0.0144858	0.0280674	0.0221808	0.0135816	0.0067908	0.00769499	0.0203724	0.0221808	0.0280674	0.0280674	0.0425532	0.0502482	0.0357624	0.0135816	0.0067908	0.0280674	0.0298758	0.033954	0.0221808	0.041649	0.0298758	0.0261755	0.00580305	0.0067908	0.0144858	0.0144858	0.0203724	0.01539	0.0203724	0.00769499	0.0067908	0	0	0	0.0067908	0.0144858	0.0144858	0.0067908	0.0135816	0.0289716	0.0289716	0.0203724	0.0212766	0.0289716	0.0280674	0.0212766
	0.022604	0.019948	0	0	0.039896	0.0452081	0.059844	0.022604	0.019948	0	0	0.019948	0.042552	0.042552	0.019948	0	0	0	0	0	0	0	0	0	0.00580305	0.00580305	0	0.019948	0.022604	0.039896	0.042552	0.042552	0.019948	0.019948	0.022604	0.019948	0	0	0	0.039896	0.0452081	0.039896	0.039896	0.065156	0.0625	0.019948	0	0.019948	0.022604
	0	0	0	0	0	0	0	0	0	0	0	0	0	0	0	0	0	0	0	0	0	0	0	0	0.00580305	0.00580305	0.0354631	0.075648	0.075648	0.0709262	0.0401849	0.0354631	0	0	0	0	0	0.0354631	0.0401849	0.0354631	0.0354631	0.0401849	0.0354631	0.0354631	0.0401849	0.0709262	0.0401849	0.0354631	0.0709262
	0.00625819	0.025866	0.0337908	0.025866	0.00625819	0.00625819	0.0196078	0.0266993	0.0321242	0.0266993	0.025866	0.0196078	0.0196078	0.0133497	0.0125164	0.0133497	0.0196078	0.0133497	0.0250328	0.0212744	0.0250328	0.00709146	0.0125164	0.0321242	0.0404271	0.0262442	0.0196078	0.0187746	0.0141829	0.0125164	0.0187746	0.0212744	0.0250328	0.00709146	0.00625819	0	0.00625819	0.0133497	0.025866	0.0266993	0.0196078	0.0187746	0.0141829	0.0187746	0.0133497	0.0321242	0.0337908	0.0383824	0.0204411
	0.0265973	0.0301387	0.0265973	0.0265973	0.056736	0.056736	0.0531946	0.0301387	0.0265973	0	0	0	0	0	0	0	0	0	0	0	0	0.0265973	0.0301387	0.0265973	0.00580305	0.00580305	0.0265973	0.0301387	0.0265973	0	0	0	0	0.0265973	0.0301387	0.0265973	0	0	0	0	0	0.0531946	0.0602774	0.0531946	0.0265973	0.056736	0.056736	0.0265973	0.0265973
	0	0	0	0	0.0319168	0.0361664	0.0319168	0.0319168	0.0361664	0.0319168	0	0	0	0	0	0	0	0	0.0638336	0.0723329	0.0638336	0.0319168	0.0361664	0.0319168	0.00580305	0.00580305	0	0	0.0319168	0.0361664	0.0638336	0.0361664	0.0319168	0	0.0638336	0.0723329	0.0638336	0	0	0	0.0319168	0.0361664	0.0319168	0	0	0	0	0	0
	0	0.0110058	0.0124712	0.0330174	0.0249424	0.0220116	0	0.0110058	0.0124712	0.0110058	0.0110058	0.023477	0.023477	0.0110058	0	0.0110058	0.0124712	0.0220116	0.023477	0.023477	0.0110058	0.0110058	0.0124712	0.0110058	0.00580305	0.0182742	0.0220116	0.0344828	0.0469539	0.0344828	0.0220116	0.0124712	0.0220116	0.023477	0.0454885	0.0359482	0.0440231	0.0249424	0.0440231	0.0249424	0.0220116	0	0	0	0	0.0110058	0.0454885	0.0484194	0.0440231
	0	0	0.0265973	0.056736	0.0833333	0.056736	0.0265973	0	0	0.0265973	0.0301387	0.0531946	0.0301387	0.0531946	0.0301387	0.0265973	0.0265973	0.0301387	0.0265973	0	0	0	0	0	0.00580305	0.0359418	0.0531946	0.0301387	0.0265973	0.0265973	0.0301387	0.0265973	0	0.0265973	0.0301387	0.0265973	0	0	0.0265973	0.0301387	0.0265973	0	0	0	0	0	0	0	0
	0.0181555	0.0266667	0.0181555	0.0127667	0.0175889	0.0229777	0.0261	0.0224111	0.0224111	0.0133333	0.00851114	0.0303556	0.0331887	0.029789	0.0133333	0.0181555	0.0175889	0.0175889	0.0224111	0.0224111	0.0133333	0.00851114	0.0133333	0.0266667	0.0287808	0.0245252	0.0261	0.0139	0.0127667	0.0133333	0.0181555	0.0133333	0.00425557	0.00851114	0.0181555	0.0224111	0.0175889	0.00907776	0.00851114	0.0133333	0.0139	0.0340446	0.0289332	0.0340446	0.0181555	0.0224111	0.0303556	0.0235443	0.0255334
	0.0144666	0.0127667	0	0	0.0127667	0.0272333	0.0272333	0.0127667	0.0127667	0.0144666	0.0255334	0.0144666	0.0127667	0	0.0127667	0.0272333	0.0272333	0.0127667	0.0127667	0.04	0.0416999	0.0510668	0.0289332	0.0255334	0.00580305	0.00580305	0	0	0	0	0	0.0383001	0.0689332	0.0927667	0.0544666	0.0255334	0.0127667	0.0144666	0.0127667	0.0127667	0.0144666	0.0127667	0	0.0255334	0.0289332	0.0255334	0.0127667	0.0144666	0.0255334
	0	0.0319168	0.0680832	0.0680832	0.0638336	0.0361664	0.0319168	0	0	0	0	0	0	0.0319168	0.0361664	0.0638336	0.0361664	0.0319168	0	0.0319168	0.0361664	0.0319168	0	0	0.00580305	0.00580305	0.0319168	0.0361664	0.0319168	0	0	0	0	0.0319168	0.0361664	0.0319168	0.0319168	0.0361664	0.0319168	0	0	0	0	0	0.0319168	0.0361664	0.0319168	0	0
	0.0258332	0.0455954	0.0258332	0.0227977	0	0.0113988	0.0243154	0.0357143	0.0243154	0.0113988	0	0	0.0113988	0.0243154	0.0243154	0.0113988	0.0113988	0.0129166	0.0227977	0.0243154	0.0357143	0.0357143	0.0243154	0.0227977	0.0187196	0.00580305	0	0.0113988	0.0129166	0.0227977	0.0129166	0.0113988	0.0113988	0.0243154	0.0243154	0.0113988	0	0.0113988	0.0129166	0.0113988	0.0113988	0.0357143	0.0486309	0.0357143	0.0227977	0.0357143	0.0486309	0.0357143	0.0113988
	0.0126843	0.0165705	0.0280289	0.0265945	0.0407132	0.030072	0.0341668	0.0231169	0.0253686	0.0222997	0.0257772	0.0288462	0.0257772	0.0222997	0.0161618	0.0126843	0.0126843	0.0161618	0.0192308	0.0192308	0.0130929	0.0184135	0.0169791	0.0157532	0.00887197	0.0162357	0.0153446	0.0130929	0.0161618	0.0126843	0.0157532	0.0196394	0.0222997	0.0192308	0.0192308	0.0222997	0.0227083	0.0222997	0.0161618	0.0341668	0.0339582	0.0372357	0.0165705	0.0126843	0.00613784	0.0126843	0.0165705	0.0157532	0.0126843
	0.0327352	0.0370938	0.0491027	0.0267307	0.025641	0.0245514	0.0267307	0.025641	0.0327352	0.0441879	0.0430983	0.0245514	0.025641	0.0267307	0.0245514	0.0174572	0.0174572	0.00818379	0	0.0163676	0.0267307	0.0338248	0.025641	0.0174572	0.0139868	0.00580305	0	0.00818379	0.00927345	0.00818379	0.00818379	0.00927345	0.0163676	0.00927345	0.00818379	0	0.00818379	0.00927345	0.0163676	0.0174572	0.0501924	0.0452776	0.0491027	0.0185469	0.0245514	0.00927345	0.0163676	0.00927345	0.00818379
	0.037037	0.050432	0.0606791	0.050432	0.0488581	0.025216	0.0236421	0.025216	0.025216	0.011821	0	0	0	0.0236421	0.02679	0.0354631	0.025216	0.025216	0.0236421	0.025216	0.037037	0.025216	0.0236421	0.025216	0.0310191	0.00580305	0	0	0	0	0.011821	0.013395	0.0236421	0.025216	0.025216	0.011821	0.011821	0.025216	0.037037	0.025216	0.011821	0	0.011821	0.013395	0.0236421	0.013395	0.011821	0	0
	0	0	0	0	0	0.0245514	0.0278203	0.0245514	0.0491027	0.0556407	0.0736541	0.101474	0.108012	0.0982055	0.0278203	0.0245514	0	0	0	0.0245514	0.0278203	0.0245514	0	0	0.00580305	0.00580305	0	0	0	0	0	0	0	0	0	0	0	0	0.0245514	0.0278203	0.0245514	0.0245514	0.0523717	0.0523717	0.0245514	0	0	0.0245514	0.0278203
	0	0	0	0.019948	0.042552	0.042552	0.039896	0.022604	0.019948	0.039896	0.0452081	0.059844	0.042552	0.042552	0.039896	0.042552	0.042552	0.019948	0	0	0	0	0.019948	0.022604	0.025751	0.00580305	0	0	0	0	0	0	0	0	0.019948	0.022604	0.019948	0	0	0	0	0	0	0.019948	0.022604	0.0797919	0.0877601	0.082448	0.019948
	0.0206313	0.0496465	0.0522221	0.0496465	0.030303	0.030303	0.0206313	0.0193435	0.0109595	0.00967175	0.0193435	0.0315908	0.0496465	0.0315908	0.0193435	0	0.0193435	0.0219191	0.0290153	0.0109595	0.0193435	0.0206313	0.030303	0.0206313	0.0154748	0.0154748	0.0206313	0.0206313	0.00967175	0.0193435	0.0315908	0.0399748	0.0206313	0.0193435	0.0109595	0.00967175	0	0	0	0.00967175	0.0109595	0.0290153	0.0219191	0.0193435	0	0.00967175	0.0109595	0.00967175	0.00967175
	0.0154735	0.0154735	0.00725381	0	0	0.00725381	0.0154735	0.0299811	0.0236931	0.0217614	0.00821965	0.00725381	0	0	0	0	0.00725381	0.00821965	0.0217614	0.0309469	0.0309469	0.0290153	0.0236931	0.0227273	0.0130569	0.0130569	0.0227273	0.0382007	0.0382007	0.0444887	0.0391666	0.0299811	0.0217614	0.0236931	0.0299811	0.0227273	0.0227273	0.0154735	0.0145076	0.00821965	0.00725381	0.0217614	0.0319128	0.0372349	0.0227273	0.0227273	0.0227273	0.0299811	0.0382007
	0	0	0	0.0354631	0.0401849	0.0709262	0.0401849	0.0354631	0	0	0	0	0	0	0.0354631	0.0401849	0.0354631	0	0	0	0	0	0	0	0.00580305	0.00580305	0	0	0	0	0.0354631	0.0401849	0.0354631	0	0	0	0	0.0354631	0.0401849	0.0709262	0.0401849	0.0354631	0	0.0354631	0.075648	0.111111	0.075648	0.0354631	0
	0	0.00638336	0.02	0.0208499	0.0127667	0.00638336	0.0136166	0.0136166	0.00638336	0.00638336	0.00723329	0.0127667	0.00723329	0.0255334	0.0216999	0.0255334	0.00723329	0.0191501	0.0208499	0.0327667	0.0336166	0.0272333	0.0319168	0.0280832	0.0321864	0.026653	0.0327667	0.0336166	0.0336166	0.0391501	0.0536166	0.0544666	0.0327667	0.00638336	0.0127667	0.0144666	0.0191501	0.0136166	0.0136166	0.00638336	0.00638336	0.00723329	0.0127667	0.0136166	0.0263834	0.0208499	0.0191501	0.0136166	0.02
	0.0278203	0.0491027	0.0278203	0.0245514	0	0	0.0245514	0.0278203	0.0491027	0.0523717	0.0523717	0.0245514	0	0	0.0491027	0.0556407	0.0491027	0	0.0245514	0.0278203	0.0245514	0.0245514	0.0278203	0.0245514	0.00580305	0.00580305	0	0	0	0	0	0	0	0	0	0	0.0245514	0.0523717	0.0523717	0.0491027	0.0523717	0.0523717	0.0245514	0	0	0	0	0	0
	0.037037	0.038611	0.0236421	0.011821	0.013395	0.0236421	0.025216	0.025216	0.0236421	0.013395	0.0236421	0.025216	0.0488581	0.050432	0.037037	0.011821	0.011821	0.013395	0.011821	0.011821	0.013395	0.011821	0	0	0.00580305	0.0176241	0.013395	0.0236421	0.013395	0.011821	0	0	0	0	0.011821	0.025216	0.025216	0.0236421	0.037037	0.038611	0.0236421	0.011821	0.025216	0.037037	0.037037	0.025216	0.011821	0.0236421	0.02679
	0.0100462	0.00886577	0.0177315	0.0200925	0.0177315	0.00886577	0.018912	0.018912	0.0265973	0.037824	0.0644213	0.0478702	0.0265973	0	0	0	0	0.0177315	0.0200925	0.0265973	0.0100462	0.0177315	0.018912	0.018912	0.0146688	0.0247151	0.018912	0.00886577	0	0	0.00886577	0.018912	0.018912	0.0177315	0.0100462	0.00886577	0.00886577	0.018912	0.0277778	0.018912	0.00886577	0.00886577	0.018912	0.0455093	0.0478702	0.0455093	0.0366435	0.0466898	0.037824
	0.0106389	0.0120555	0.0106389	0.0212779	0.024111	0.0212779	0	0	0	0.0212779	0.024111	0.0212779	0.0319168	0.0361664	0.0319168	0	0.0106389	0.0120555	0.0106389	0	0	0.0106389	0.0226944	0.0226944	0.016442	0.00580305	0	0	0.0212779	0.0347499	0.0439723	0.0226944	0.0106389	0.0106389	0.0226944	0.0439723	0.0347499	0.0319168	0.0333333	0.0453888	0.0333333	0.0106389	0.0106389	0.0333333	0.0347499	0.0319168	0.0120555	0.0319168	0.0347499
	0.00778458	0.0166057	0.0243902	0.0321748	0.0254267	0.0311383	0.0332113	0.0487805	0.0487805	0.0409959	0.0321748	0.0166057	0.00778458	0.0233537	0.0342478	0.0399594	0.0243902	0.0243902	0.0166057	0.00778458	0	0.00778458	0.00882108	0.00778458	0.00580305	0.00580305	0.0233537	0.0342478	0.0399594	0.0399594	0.0420324	0.0399594	0.0166057	0.0155692	0.00882108	0.00778458	0	0	0.00778458	0.00882108	0.00778458	0.0155692	0.0254267	0.0243902	0.0233537	0.0176422	0.0155692	0	0.00778458
	0.00951749	0.0251975	0.0274341	0.0347149	0.0179166	0.0167983	0.0179166	0.0347149	0.0358333	0.0263158	0.0167983	0.00951749	0.00839915	0	0.00839915	0.00951749	0.0167983	0.0179166	0.0263158	0.0179166	0.0167983	0.00951749	0.00839915	0	0.00580305	0.0142022	0.00951749	0.00839915	0	0.00839915	0.00951749	0.0167983	0.0179166	0.0179166	0.00839915	0.00839915	0.0179166	0.0263158	0.0179166	0.0251975	0.019035	0.0419958	0.0285525	0.0503949	0.0453508	0.0610307	0.0526316	0.0442324	0.0263158
	0.0120555	0.0212779	0.0226944	0.0226944	0.0106389	0	0.0106389	0.0120555	0.0212779	0.0226944	0.0226944	0.0106389	0.0106389	0.0120555	0.0212779	0.0120555	0.0106389	0.0106389	0.0226944	0.0226944	0.0212779	0.0120555	0.0319168	0.0347499	0.0391364	0.0391364	0.0453888	0.0333333	0.0106389	0.0106389	0.0226944	0.0333333	0.0333333	0.0226944	0.0212779	0.0226944	0.0226944	0.0212779	0.0120555	0.0212779	0.0226944	0.0226944	0.0319168	0.024111	0.0212779	0	0.0106389	0.0120555	0.0106389
	0.0151985	0.0172221	0.0151985	0	0	0	0.0151985	0.0172221	0.0151985	0.0151985	0.0172221	0.0455954	0.0344442	0.0455954	0.0172221	0.0455954	0.0496427	0.078016	0.0800396	0.0648412	0.0303969	0.0151985	0.0172221	0.0151985	0.00580305	0.0210015	0.0172221	0.0303969	0.0172221	0.0151985	0.0151985	0.0172221	0.0151985	0	0	0	0	0.0151985	0.0172221	0.0151985	0	0.0303969	0.0344442	0.0455954	0.0172221	0.0151985	0	0	0
	0.0212744	0.0375491	0.0212744	0.0187746	0.0187746	0.0588235	0.0800979	0.0588235	0.0375491	0.0212744	0.0187746	0.0375491	0.0613233	0.0588235	0.0187746	0.0187746	0.0212744	0.0187746	0.0187746	0.0212744	0.0187746	0	0	0	0.00580305	0.00580305	0	0	0	0	0	0.0187746	0.0212744	0.0187746	0	0.0187746	0.0212744	0.0187746	0	0	0	0	0.0375491	0.0425488	0.0375491	0	0	0	0.0187746
	0	0.0167983	0.0358333	0.0526316	0.0358333	0.0335966	0.019035	0.0167983	0	0	0.0167983	0.019035	0.0167983	0	0	0.0167983	0.0358333	0.0526316	0.0358333	0.0335966	0.019035	0.0335966	0.019035	0.0335966	0.024838	0.024838	0.0167983	0	0	0	0	0	0	0	0	0.0167983	0.0358333	0.0526316	0.0358333	0.0167983	0.0167983	0.019035	0.0167983	0.0167983	0.019035	0.0167983	0	0.0335966	0.0380699
	0	0	0	0.0159584	0.0180832	0.0159584	0	0.0159584	0.0340416	0.05	0.05	0.0340416	0.0159584	0	0	0.0159584	0.0180832	0.0159584	0.0159584	0.0340416	0.0340416	0.0159584	0	0	0.00580305	0.0238863	0.0319168	0.0340416	0.05	0.0340416	0.0159584	0	0.0159584	0.0340416	0.0340416	0.0319168	0.0340416	0.0340416	0.0319168	0.0340416	0.0340416	0.0159584	0	0.0159584	0.0180832	0.0319168	0.0180832	0.0159584	0
	0	0	0	0	0.0265973	0.0301387	0.0265973	0	0	0	0	0	0	0	0.0265973	0.0301387	0.0531946	0.0301387	0.0265973	0.0265973	0.0301387	0.0265973	0.0265973	0.0301387	0.0324004	0.00580305	0.0265973	0.0301387	0.0265973	0	0.0265973	0.056736	0.056736	0.0265973	0	0.0265973	0.0833333	0.113472	0.0833333	0.0265973	0	0	0	0	0	0	0	0	0
	0	0	0	0	0	0	0	0	0	0	0.039896	0.085104	0.085104	0.0797919	0.085104	0.085104	0.039896	0	0	0	0	0	0	0	0.00580305	0.00580305	0	0	0	0.0797919	0.0904161	0.0797919	0	0	0	0	0	0	0.039896	0.085104	0.085104	0.039896	0	0	0	0	0	0	0
	0.0124712	0.0220116	0.0124712	0.0165087	0.0227443	0.0242097	0.0275145	0.0289799	0.0352155	0.0227443	0.0165087	0.0124712	0.0165087	0.0172414	0.0289799	0.0344828	0.0344828	0.023477	0.0220116	0.023477	0.0344828	0.023477	0.0165087	0.0117385	0.0175415	0.0402858	0.0414511	0.0337501	0.0172414	0.0117385	0.00550289	0	0.0110058	0.023477	0.0289799	0.0227443	0.0117385	0.0110058	0.00623559	0.0220116	0.0187068	0.0275145	0.0124712	0.0165087	0.00623559	0.00550289	0.0110058	0.0124712	0.0165087
	0.0200245	0.0247181	0.0240932	0.0294118	0.0253431	0.0140809	0.00938729	0.0153308	0.0287868	0.0206494	0.0140809	0	0	0.00469364	0.0100122	0.0100122	0.00938729	0.0147059	0.0247181	0.0200245	0.00938729	0.00469364	0.0193995	0.0300367	0.0305212	0.019884	0.0206494	0.0193995	0.0328555	0.0319116	0.0328555	0.0053186	0.00938729	0.0100122	0.0147059	0.0147059	0.0193995	0.0153308	0.00938729	0.00938729	0.0200245	0.0294118	0.0341054	0.0347304	0.0294118	0.0193995	0.0193995	0.0247181	0.0434927
	0	0	0.0113988	0.0129166	0.0113988	0.0113988	0.0129166	0.0113988	0	0.0113988	0.0243154	0.0243154	0.0113988	0.0227977	0.0258332	0.0227977	0	0.0113988	0.0129166	0.0113988	0	0.0113988	0.0243154	0.0243154	0.0172019	0.0430351	0.0357143	0.0227977	0.0129166	0.0113988	0	0.0113988	0.0243154	0.0357143	0.0357143	0.0243154	0.0227977	0.0243154	0.0243154	0.0341965	0.037232	0.0357143	0.0227977	0.0129166	0.0227977	0.0243154	0.0243154	0.0227977	0.0357143
	0.0164393	0.0145076	0.0145076	0.0164393	0.0145076	0	0.0145076	0.0164393	0.0290153	0.0309469	0.0454545	0.0309469	0.0290153	0.0454545	0.0473862	0.0290153	0	0	0	0	0	0.0145076	0.0599622	0.0638255	0.0493259	0.0222423	0.0290153	0.0164393	0.0145076	0.0145076	0.0164393	0.0290153	0.0164393	0.0145076	0	0.0290153	0.0328786	0.0290153	0	0.0145076	0.0164393	0.0145076	0	0.0145076	0.0164393	0.0145076	0	0.0145076	0.0164393
	0.0290153	0.0328786	0.0580305	0.0328786	0.0290153	0	0	0.0290153	0.0328786	0.0580305	0.0328786	0.0290153	0	0	0.0290153	0.0618938	0.0618938	0.0290153	0	0	0.0290153	0.0328786	0.0290153	0.0290153	0.0386816	0.00580305	0	0	0	0	0	0.0290153	0.0328786	0.0290153	0	0	0	0	0	0	0.0580305	0.0657572	0.0580305	0	0	0	0	0	0
	0.0187746	0.0212744	0.0375491	0.0212744	0.0187746	0	0	0	0	0	0.0375491	0.0425488	0.0563237	0.0212744	0.0187746	0	0	0	0.0187746	0.040049	0.040049	0.0187746	0.0187746	0.040049	0.045852	0.00580305	0.0187746	0.0212744	0.0187746	0.0187746	0.0212744	0.0187746	0	0	0.0187746	0.040049	0.0588235	0.0588235	0.0588235	0.040049	0.0187746	0	0	0	0	0.0187746	0.0212744	0.0187746	0
	0	0.0132987	0.028368	0.028368	0.0265973	0.0150694	0.0132987	0.0265973	0.0301387	0.0265973	0	0	0	0	0	0.0132987	0.0150694	0.039896	0.0301387	0.039896	0.0150694	0.0132987	0.039896	0.0452081	0.045699	0.0208724	0.039896	0.0301387	0.039896	0.0150694	0.039896	0.0434374	0.0416667	0.0132987	0.0132987	0.0150694	0.0132987	0	0.0132987	0.0150694	0.0132987	0	0	0	0	0	0.0265973	0.0301387	0.039896
	0.0361664	0.0319168	0	0	0	0	0	0	0.0319168	0.0361664	0.0638336	0.0361664	0.0319168	0	0	0	0	0	0	0	0	0	0.0319168	0.0361664	0.0377198	0.0377198	0.0680832	0.0680832	0.0319168	0	0.0319168	0.0361664	0.0319168	0	0	0	0.0319168	0.0361664	0.0319168	0	0	0	0	0	0	0.0319168	0.0361664	0.0638336	0.0361664
	0.0290153	0.0328786	0.0290153	0	0	0	0	0	0.0290153	0.0328786	0.0290153	0.0290153	0.0618938	0.0618938	0.0290153	0.0290153	0.0328786	0.0290153	0	0.0580305	0.0657572	0.0870458	0.0618938	0.0618938	0.0348183	0.0348183	0.0328786	0.0290153	0	0	0	0	0	0	0	0	0	0	0	0	0	0	0	0	0	0	0.0290153	0.0328786	0.0290153
	0.0139102	0.0122757	0	0.0122757	0.0139102	0.0122757	0	0	0	0	0	0.0491027	0.0801921	0.0769231	0.0368271	0.0139102	0.0122757	0.0122757	0.0139102	0.0122757	0	0	0	0	0.00580305	0.0336234	0.0368271	0.0261859	0.0384615	0.0261859	0.0245514	0.0261859	0.0507372	0.0769231	0.0662819	0.0368271	0	0.0122757	0.0139102	0.0122757	0	0	0	0.0122757	0.0261859	0.0261859	0.0122757	0	0.0122757
	0.0453888	0.0453888	0.0638336	0.0482219	0.0851114	0.0482219	0.0425557	0.0212779	0.024111	0.0425557	0.024111	0.0212779	0	0.0638336	0.0936107	0.0879445	0.0212779	0	0	0.0212779	0.024111	0.0212779	0	0	0.00580305	0.00580305	0	0	0	0	0	0	0	0	0.0212779	0.024111	0.0212779	0.0212779	0.024111	0.0212779	0	0	0	0	0	0	0	0	0
Mean	0.0126637	0.0198335	0.0215695	0.0215489	0.0214293	0.020157	0.0213983	0.0206416	0.0205212	0.0188838	0.0186418	0.0196081	0.019231	0.0205653	0.0212764	0.0235349	0.022286	0.0215193	0.0204958	0.0199372	0.018067	0.017558	0.0176023	0.0188917	0.0186698	0.0196831	0.020621	0.0196791	0.0186535	0.0183196	0.0194742	0.0217086	0.0214148	0.02001	0.0182946	0.0181102	0.0193857	0.0205176	0.021522	0.0221042	0.0223167	0.0219721	0.0201403	0.0191894	0.0185315	0.0185535	0.0189182	0.018323	0.0191936
SEM	0.000959423	0.0011411	0.00136107	0.0014	0.00149426	0.00143385	0.0013787	0.00113273	0.00126471	0.00135695	0.00142449	0.00143681	0.00151259	0.00150835	0.00139212	0.00154864	0.00139386	0.0013656	0.00130385	0.00131638	0.00127737	0.00129267	0.00125863	0.00131006	0.00109514	0.00122884	0.001576	0.00144671	0.0013464	0.00141955	0.00129964	0.00129307	0.00143493	0.00137418	0.00128725	0.00122789	0.00129518	0.00142133	0.00137084	0.00145646	0.00151233	0.00138126	0.00139484	0.00137683	0.00138665	0.00143555	0.00149395	0.00141415	0.00149118
[truncated: 53 more columns]

## Sheet: 2d
WT																																										KO
WT cells Phase, rad	0.15708	0.471239	0.785398	1.09956	1.41372	1.72788	2.04204	2.35619	2.67035	2.98451	3.29867	3.61283	3.92699	4.24115	4.55531	4.86947	5.18363	5.49779	5.81195	6.12611	6.44026	6.75442	7.06858	7.38274	7.6969	8.01106	8.32522	8.63938	8.95354	9.2677	9.58186	9.89602	10.2102	10.5243	10.8385	11.1527	11.4668	11.781	12.0951	12.4093		KO cells Phase, rad	0.15708	0.471239	0.785398	1.09956	1.41372	1.72788	2.04204
1	0.0529466	0.0199827	0.0708753	0.0603295	0.0710652	0.0379554	0.0379464	0.0354453	0.0555166	0.0933805	0.0756956	0.0532459	0.0378918	0.0378955	0.0355388	0.0378928	0.0555786	0.0378071	0.0529967	0.0400136	0.0529466	0.0199827	0.0708753	0.0603295	0.0710652	0.0379554	0.0379464	0.0354453	0.0555166	0.0933805	0.0756956	0.0532459	0.0378918	0.0378955	0.0355388	0.0378928	0.0555786	0.0378071	0.0529967	0.0400136		1	0.0709222	0.0587221	0.0649668	0.0890778	0.0913443	0.0649668	0.0309222
2	0.0378573	0.048604	0.0589809	0.0526523	0.0547149	0.0487423	0.0365571	0.0246328	0.029569	0.0479323	0.0729744	0.0700771	0.065001	0.0398349	0.0468436	0.0485824	0.0638276	0.0639707	0.0526699	0.0359757	0.0378573	0.048604	0.0589809	0.0526523	0.0547149	0.0487423	0.0365571	0.0246328	0.029569	0.0479323	0.0729744	0.0700771	0.065001	0.0398349	0.0468436	0.0485824	0.0638276	0.0639707	0.0526699	0.0359757		2	0.0759338	0.0744684	0.057227	0.0627299	0.0586924	0.0509914	0.0289799
3	0.0658451	0.045011	0.0412645	0.0233214	0.0333714	0.0311408	0.0346258	0.0267413	0.0465892	0.0654175	0.0692084	0.059072	0.0498476	0.0441491	0.0511449	0.0505929	0.050687	0.0559183	0.0769867	0.0790652	0.0658451	0.045011	0.0412645	0.0233214	0.0333714	0.0311408	0.0346258	0.0267413	0.0465892	0.0654175	0.0692084	0.059072	0.0498476	0.0441491	0.0511449	0.0505929	0.050687	0.0559183	0.0769867	0.0790652		3	0.0598191	0.0485095	0.0691811	0.064557	0.0603048	0.041581	0.0402428
4	0.0514468	0.0548307	0.0479621	0.0414097	0.0298454	0.0314923	0.0322035	0.0372917	0.0414949	0.0495773	0.057138	0.0576192	0.0551648	0.0605268	0.0826789	0.0803202	0.0654283	0.0376397	0.0406924	0.0452371	0.0514468	0.0548307	0.0479621	0.0414097	0.0298454	0.0314923	0.0322035	0.0372917	0.0414949	0.0495773	0.057138	0.0576192	0.0551648	0.0605268	0.0826789	0.0803202	0.0654283	0.0376397	0.0406924	0.0452371		4	0.037037	0.0472841	0.075648	0.122932	0.100864	0.0606791	0.0236421
5	0.0401551	0.0354367	0	0.0356455	0.0403917	0.0356455	0	0.0352636	0.110503	0.150508	0.110552	0.0710521	0.0405047	0.0357452	0.0356479	0.0403944	0.0356479	0.0355773	0.0403144	0.0710141	0.0401551	0.0354367	0	0.0356455	0.0403917	0.0356455	0	0.0352636	0.110503	0.150508	0.110552	0.0710521	0.0405047	0.0357452	0.0356479	0.0403944	0.0356479	0.0355773	0.0403144	0.0710141		5	0.108465	0.106695	0.0960447	0.0855881	0.104958	0.0923773	0.045327
6	0	0	0	0	0	0	0.0533269	0.0604272	0.159026	0.119773	0.105699	0	0	0.0533035	0.113875	0.113898	0.106838	0.0604695	0.0533641	0	0	0	0	0	0	0	0.0533269	0.0604272	0.159026	0.119773	0.105699	0	0	0.0533035	0.113875	0.113898	0.106838	0.0604695	0.0533641	0		6	0.0676975	0.0470062	0.0195652	0.0274878	0.0207769	0.0365019	0.0387267
7	0.0912131	0.0791037	0.0427574	0.0228059	0.0334641	0.0440588	0.0560372	0.0665717	0.0663397	0.0556007	0.0435572	0.0331177	0.0438555	0.0453395	0.0333002	0.010623	0.0212702	0.056036	0.0681406	0.0868079	0.0912131	0.0791037	0.0427574	0.0228059	0.0334641	0.0440588	0.0560372	0.0665717	0.0663397	0.0556007	0.0435572	0.0331177	0.0438555	0.0453395	0.0333002	0.010623	0.0212702	0.056036	0.0681406	0.0868079		7	0.109285	0.116971	0.105094	0.114623	0.10137	0.0824318	0.0352014
8	0.0756868	0.0713726	0.0581004	0.0460709	0.0385476	0.0229759	0.0190002	0.0378648	0.0498997	0.0477816	0.025351	0.0316402	0.0550052	0.062465	0.0573627	0.0547753	0.0653166	0.0617782	0.0543608	0.0646444	0.0756868	0.0713726	0.0581004	0.0460709	0.0385476	0.0229759	0.0190002	0.0378648	0.0498997	0.0477816	0.025351	0.0316402	0.0550052	0.062465	0.0573627	0.0547753	0.0653166	0.0617782	0.0543608	0.0646444		8	0.0889774	0.0947724	0.0744698	0.0435229	0.0328786	0.0290153	0.0145076
9	0.0442826	0.0418766	0.039242	0.0346068	0.03192	0.0389902	0.0378429	0.0432105	0.0372103	0.0576208	0.0715451	0.0739634	0.0627262	0.0515762	0.0488954	0.0577517	0.0648047	0.0662915	0.05134	0.0443031	0.0442826	0.0418766	0.039242	0.0346068	0.03192	0.0389902	0.0378429	0.0432105	0.0372103	0.0576208	0.0715451	0.0739634	0.0627262	0.0515762	0.0488954	0.0577517	0.0648047	0.0662915	0.05134	0.0443031		9	0.0187746	0.0387991	0.0600734	0.0494362	0.0375491	0.0306617	0.0575736
10	0.0246982	0.00929246	0.0164178	0.00931136	0.0246177	0.0432503	0.0772142	0.0781901	0.059425	0.0336417	0.0500004	0.0696457	0.0767295	0.059248	0.059204	0.0767534	0.0862119	0.0688612	0.0503867	0.0269002	0.0246982	0.00929246	0.0164178	0.00931136	0.0246177	0.0432503	0.0772142	0.0781901	0.059425	0.0336417	0.0500004	0.0696457	0.0767295	0.059248	0.059204	0.0767534	0.0862119	0.0688612	0.0503867	0.0269002		10	0.038611	0.0843212	0.077222	0.0725001	0.0488581	0.038611	0.0354631
11	0.0334246	0.0260541	0.0179636	0.00848771	0	0.0170428	0.0363451	0.0533315	0.0531522	0.0615608	0.0626733	0.0953218	0.0913064	0.0954139	0.0628822	0.0615564	0.052622	0.0600739	0.06023	0.0505577	0.0334246	0.0260541	0.0179636	0.00848771	0	0.0170428	0.0363451	0.0533315	0.0531522	0.0615608	0.0626733	0.0953218	0.0913064	0.0954139	0.0628822	0.0615564	0.052622	0.0600739	0.06023	0.0505577		11	0.03227	0.0516559	0.057151	0.0736748	0.033722	0.0414073	0.0338614
12	0.0549377	0.0570312	0.0567565	0.041441	0.0326107	0.0326632	0.0495004	0.042607	0.0314816	0.0324365	0.050244	0.0570218	0.0491373	0.0492176	0.0728966	0.0836279	0.0657177	0.045948	0.040377	0.0543465	0.0549377	0.0570312	0.0567565	0.041441	0.0326107	0.0326632	0.0495004	0.042607	0.0314816	0.0324365	0.050244	0.0570218	0.0491373	0.0492176	0.0728966	0.0836279	0.0657177	0.045948	0.040377	0.0543465		12	0.0936077	0.0883725	0.0492725	0.0417555	0.027537	0.0543974	0.0588699
13	0.0848196	0.0330082	0.0291296	0	0	0.0298873	0.0338668	0.0298873	0	0	0	0.0585112	0.0663019	0.11745	0.096334	0.12172	0.0627482	0.0574632	0.0876034	0.0912685	0.0848196	0.0330082	0.0291296	0	0	0.0298873	0.0338668	0.0298873	0	0	0	0.0585112	0.0663019	0.11745	0.096334	0.12172	0.0627482	0.0574632	0.0876034	0.0912685		13	0.102178	0.107593	0.103359	0.108548	0.0847834	0.0504516	0.0280539
14	0.0223211	0.0197257	0.0383854	0.0304532	0.0516011	0.0561712	0.0777414	0.0547222	0.0571694	0.0495059	0.0712493	0.068966	0.080975	0.068486	0.0627868	0.0528174	0.0348597	0.0361832	0.0332451	0.0326347	0.0223211	0.0197257	0.0383854	0.0304532	0.0516011	0.0561712	0.0777414	0.0547222	0.0571694	0.0495059	0.0712493	0.068966	0.080975	0.068486	0.0627868	0.0528174	0.0348597	0.0361832	0.0332451	0.0326347		14	0.069645	0.0773268	0.0917749	0.0928414	0.0773668	0.0506406	0.0333594
15	0.0288946	0.00932137	0.0194873	0.0416235	0.0711719	0.0628544	0.0406895	0.0390932	0.0621926	0.101058	0.073115	0.0581547	0.0315163	0.0496437	0.0705815	0.0634876	0.0675614	0.0324712	0.0469878	0.0300943	0.0288946	0.00932137	0.0194873	0.0416235	0.0711719	0.0628544	0.0406895	0.0390932	0.0621926	0.101058	0.073115	0.0581547	0.0315163	0.0496437	0.0705815	0.0634876	0.0675614	0.0324712	0.0469878	0.0300943		15	0.0715769	0.0621923	0.0492094	0.0291325	0.0301154	0.0297863	0.0305513
16	0.0440633	0.0413354	0.0392094	0.036894	0.036228	0.0279565	0.0389228	0.0640519	0.0803345	0.0665838	0.0416293	0.0303955	0.0357683	0.0424034	0.0515904	0.0572879	0.0716467	0.0750922	0.0670197	0.0515871	0.0440633	0.0413354	0.0392094	0.036894	0.036228	0.0279565	0.0389228	0.0640519	0.0803345	0.0665838	0.0416293	0.0303955	0.0357683	0.0424034	0.0515904	0.0572879	0.0716467	0.0750922	0.0670197	0.0515871		16	0.0984139	0.0797478	0.0939204	0.0639427	0.0564292	0.0188783	0.059002
17	0.0572069	0.0729255	0.074064	0.057587	0.0564159	0.0536317	0.0609139	0.04871	0.0462343	0.0369904	0.0328666	0.0312756	0.0418168	0.0465851	0.0406818	0.0394173	0.0462738	0.0578015	0.0498772	0.0487248	0.0572069	0.0729255	0.074064	0.057587	0.0564159	0.0536317	0.0609139	0.04871	0.0462343	0.0369904	0.0328666	0.0312756	0.0418168	0.0465851	0.0406818	0.0394173	0.0462738	0.0578015	0.0498772	0.0487248		17	0.0666667	0.0680832	0.0546112	0.0439723	0.0453888	0.0546112	0.0985834
18	0.0639704	0.0609826	0.0563527	0.0607116	0.0521929	0.0447225	0.0441029	0.0414958	0.0438651	0.0282319	0.0601372	0.0529828	0.0479827	0.0228359	0.0443161	0.0669977	0.0682273	0.0490172	0.0416479	0.0492268	0.0639704	0.0609826	0.0563527	0.0607116	0.0521929	0.0447225	0.0441029	0.0414958	0.0438651	0.0282319	0.0601372	0.0529828	0.0479827	0.0228359	0.0443161	0.0669977	0.0682273	0.0490172	0.0416479	0.0492268		18	0.0522473	0.0496962	0.0303911	0.0303929	0.0206919	0.0193956	0.0109737
19	0.0464143	0.0614809	0.0540273	0.0394398	0.0234619	0.045269	0.0729191	0.0719013	0.0375556	0.0158874	0.0307056	0.046433	0.0622696	0.0772658	0.0710142	0.0689301	0.0621085	0.0542627	0.0300662	0.0285875	0.0464143	0.0614809	0.0540273	0.0394398	0.0234619	0.045269	0.0729191	0.0719013	0.0375556	0.0158874	0.0307056	0.046433	0.0622696	0.0772658	0.0710142	0.0689301	0.0621085	0.0542627	0.0300662	0.0285875		19	0.0326549	0.0455233	0.0316666	0.0455233	0.0549224	0.0697674	0.0697674
20	0.120745	0.0915212	0.0807672	0	0	0	0	0	0	0.0397402	0.0845912	0.0845671	0.0789166	0.0445973	0.039357	0.0398758	0.0850757	0.0850776	0.0798679	0.0453004	0.120745	0.0915212	0.0807672	0	0	0	0	0	0	0.0397402	0.0845912	0.0845671	0.0789166	0.0445973	0.039357	0.0398758	0.0850757	0.0850776	0.0798679	0.0453004		20	0.0380699	0.0503949	0.0526316	0.0548682	0.0503949	0.0358333	0.0358333
21	0.0666279	0.0683375	0.062405	0.0402925	0.0311236	0.0353534	0.0364629	0.0437369	0.0488012	0.0450589	0.0470486	0.0409241	0.0481354	0.0650505	0.0642622	0.0731937	0.0543445	0.0490099	0.0390214	0.0408099	0.0666279	0.0683375	0.062405	0.0402925	0.0311236	0.0353534	0.0364629	0.0437369	0.0488012	0.0450589	0.0470486	0.0409241	0.0481354	0.0650505	0.0642622	0.0731937	0.0543445	0.0490099	0.0390214	0.0408099		21	0.0296014	0.0138769	0.0138769	0.0157245	0.0277537	0.0296014	0.0573551
22	0.0484142	0.0550386	0.0558694	0.0483724	0.0249442	0.0116671	0.0174426	0.0255608	0.0699845	0.0694509	0.0706552	0.0362077	0.0418204	0.0309909	0.0287439	0.053666	0.0865772	0.0967414	0.0729957	0.0548571	0.0484142	0.0550386	0.0558694	0.0483724	0.0249442	0.0116671	0.0174426	0.0255608	0.0699845	0.0694509	0.0706552	0.0362077	0.0418204	0.0309909	0.0287439	0.053666	0.0865772	0.0967414	0.0729957	0.0548571		22	0.0111989	0.0182894	0.0231433	0.0399416	0.0541227	0.0526316	0.0287427
23	0.0403113	0.0214918	0.0315628	0.0214781	0.0201189	0.0214179	0.0314089	0.0512401	0.0537291	0.0410732	0.029782	0.0621655	0.0844723	0.0917403	0.0534814	0.0497438	0.0425391	0.0825227	0.0954946	0.074226	0.0403113	0.0214918	0.0315628	0.0214781	0.0201189	0.0214179	0.0314089	0.0512401	0.0537291	0.0410732	0.029782	0.0621655	0.0844723	0.0917403	0.0534814	0.0497438	0.0425391	0.0825227	0.0954946	0.074226		23	0.0548682	0.093509	0.0907015	0.0873465	0.0515132	0.0274341	0.0251975
24	0.0567001	0.0830756	0.0780328	0.0375562	0.0588051	0.0801201	0.05889	0.018805	0.03766	0.0426743	0.0564204	0.0959386	0.121933	0.0956985	0.0374247	0.0213895	0.0188762	0	0	0	0.0567001	0.0830756	0.0780328	0.0375562	0.0588051	0.0801201	0.05889	0.018805	0.03766	0.0426743	0.0564204	0.0959386	0.121933	0.0956985	0.0374247	0.0213895	0.0188762	0	0	0		24	0.0581483	0.0525892	0.0440409	0.0356655	0.0243851	0.0363909	0.044978
25	0.0224749	0.0295346	0.0304545	0.0294809	0.0259185	0.0228032	0.0147142	0.0213611	0.0237019	0.0429741	0.0486609	0.0803737	0.103493	0.111553	0.102838	0.0711078	0.0653643	0.0602201	0.0562766	0.0366953	0.0224749	0.0295346	0.0304545	0.0294809	0.0259185	0.0228032	0.0147142	0.0213611	0.0237019	0.0429741	0.0486609	0.0803737	0.103493	0.111553	0.102838	0.0711078	0.0653643	0.0602201	0.0562766	0.0366953		25	0.0385169	0.052487	0.0420743	0.0404657	0.0484176	0.0676988	0.0712881
26	0.0306311	0.0244428	0.0312023	0.0365559	0.0251762	0.0217627	0.0254683	0.0334634	0.0360374	0.0442297	0.0606523	0.0774889	0.0858213	0.0855386	0.080438	0.0722459	0.0663746	0.0587926	0.0582695	0.0454086	0.0306311	0.0244428	0.0312023	0.0365559	0.0251762	0.0217627	0.0254683	0.0334634	0.0360374	0.0442297	0.0606523	0.0774889	0.0858213	0.0855386	0.080438	0.0722459	0.0663746	0.0587926	0.0582695	0.0454086		26	0.021447	0.056776	0.0428886	0.0752858	0.0611818	0.0586951	0.0375035
27	0	0	0	0.039896	0.0452081	0.039896	0.039896	0.0452081	0.039896	0	0	0	0.039896	0.085104	0.085104	0.039896	0.119688	0.17552	0.164896	0.039896	0	0	0	0.039896	0.0452081	0.039896	0.039896	0.0452081	0.039896	0	0	0	0.039896	0.085104	0.085104	0.039896	0.119688	0.17552	0.164896	0.039896		27	0.053192	0.0632555	0.0667632	0.0559882	0.0736084	0.0783022	0.0977402
28	0.039896	0	0	0	0	0.039896	0.085104	0.085104	0.039896	0	0.039896	0.0452081	0.039896	0.039896	0.164896	0.17552	0.119688	0	0.039896	0.0452081	0.039896	0	0	0	0	0.039896	0.085104	0.085104	0.039896	0	0.039896	0.0452081	0.039896	0.039896	0.164896	0.17552	0.119688	0	0.039896	0.0452081		28	0.0477144	0.0285623	0.034259	0.0349895	0.0481987	0.0424265	0.0406751
29	0.052837	0.0168816	0	0	0	0	0.0170425	0.0193117	0.0170425	0.0336313	0.0717121	0.0884939	0.0860343	0.104775	0.157431	0.126296	0.0839758	0.018991	0.0504671	0.0550774	0.052837	0.0168816	0	0	0	0	0.0170425	0.0193117	0.0170425	0.0336313	0.0717121	0.0884939	0.0860343	0.104775	0.157431	0.126296	0.0839758	0.018991	0.0504671	0.0550774		29	0.0433997	0.0638336	0.0416999	0.0527667	0.0272333	0.0255334	0.0144666
30	0.0945106	0.0950603	0.0752939	0.0461591	0	0	0	0	0.0227866	0.0258206	0.0227866	0	0.022613	0.0482429	0.0709902	0.0938709	0.0742785	0.0907755	0.0969579	0.119853	0.0945106	0.0950603	0.0752939	0.0461591	0	0	0	0	0.0227866	0.0258206	0.0227866	0	0.022613	0.0482429	0.0709902	0.0938709	0.0742785	0.0907755	0.0969579	0.119853		30	0.0640864	0.0733132	0.0679318	0.0558836	0.0640864	0.0651104	0.0635744
31	0.0698217	0.0729442	0.0523976	0.0573695	0.0486522	0.0308183	0.0100014	0.0206765	0.0416344	0.0569872	0.0569116	0.0662423	0.0682697	0.0669424	0.0566593	0.0575486	0.0426695	0.0350903	0.0270179	0.0613456	0.0698217	0.0729442	0.0523976	0.0573695	0.0486522	0.0308183	0.0100014	0.0206765	0.0416344	0.0569872	0.0569116	0.0662423	0.0682697	0.0669424	0.0566593	0.0575486	0.0426695	0.0350903	0.0270179	0.0613456		31	0.0668933	0.0665533	0.0588933	0.0454467	0.0342134	0.032	0.04
32	0	0.127987	0.145029	0.127987	0	0.0637851	0.072278	0.0637851	0.0634855	0.0719384	0.0634855	0.0639098	0.0724193	0.0639098	0	0	0	0	0	0	0	0.127987	0.145029	0.127987	0	0.0637851	0.072278	0.0637851	0.0634855	0.0719384	0.0634855	0.0639098	0.0724193	0.0639098	0	0	0	0	0	0		32	0.0684955	0.0784384	0.0685637	0.0487291	0.0624024	0.0709555	0.0778703
33	0.0545475	0.0512136	0.0275725	0.0258812	0.00900713	0.0084193	0.00895299	0.00895095	0.0292959	0.0578122	0.0836403	0.091687	0.0885017	0.0871217	0.065994	0.0602533	0.0489152	0.0604279	0.0579705	0.0738352	0.0545475	0.0512136	0.0275725	0.0258812	0.00900713	0.0084193	0.00895299	0.00895095	0.0292959	0.0578122	0.0836403	0.091687	0.0885017	0.0871217	0.065994	0.0602533	0.0489152	0.0604279	0.0579705	0.0738352		33	0.0444969	0.037416	0.0242836	0.0243217	0.019135	0.0191829	0.0290769
34	0	0.0405105	0.0459044	0.0405105	0	0	0	0.0396599	0.0449405	0.0795	0.0850288	0.124671	0.12461	0.0847495	0.0398119	0	0.0798247	0.0904532	0.0798247	0	0	0.0405105	0.0459044	0.0405105	0	0	0	0.0396599	0.0449405	0.0795	0.0850288	0.124671	0.12461	0.0847495	0.0398119	0	0.0798247	0.0904532	0.0798247	0		34	0.0665214	0.0637184	0.0575547	0.0521612	0.0494991	0.0380512	0.0286061
35	0.112427	0.140862	0.14448	0.0742668	0.0712915	0.0538272	0.0511206	0.041119	0.0324692	0.0198855	0.0098866	0.011203	0.0197911	0.0112233	0.0198008	0.0211582	0.0411153	0.0424086	0.040907	0.0407568	0.112427	0.140862	0.14448	0.0742668	0.0712915	0.0538272	0.0511206	0.041119	0.0324692	0.0198855	0.0098866	0.011203	0.0197911	0.0112233	0.0198008	0.0211582	0.0411153	0.0424086	0.040907	0.0407568		35	0.0829694	0.0742869	0.0673767	0.055906	0.0358757	0.0292656	0.0214967
36	0.0369884	0.0570357	0.0646299	0.0759179	0.0213964	0.0188822	0.0187764	0.0212765	0.0375252	0.133578	0.146038	0.112333	0	0	0.0187015	0.0211916	0.0564035	0.042722	0.0746904	0.0419133	0.0369884	0.0570357	0.0646299	0.0759179	0.0213964	0.0188822	0.0187764	0.0212765	0.0375252	0.133578	0.146038	0.112333	0	0	0.0187015	0.0211916	0.0564035	0.042722	0.0746904	0.0419133		36	0	0	0.0187746	0.040049	0.040049	0.0187746	0.0563237
37	0.0351818	0.0418964	0.0351748	0.0276328	0.0544226	0.0857882	0.0915669	0.0621109	0.0352496	0.034319	0.0481842	0.0828205	0.0843868	0.0742293	0.0421661	0.0404855	0.0413636	0.0356138	0.0264577	0.0209494	0.0351818	0.0418964	0.0351748	0.0276328	0.0544226	0.0857882	0.0915669	0.0621109	0.0352496	0.034319	0.0481842	0.0828205	0.0843868	0.0742293	0.0421661	0.0404855	0.0413636	0.0356138	0.0264577	0.0209494		37	0.0360231	0.0332838	0.0360231	0.0301237	0.0292822	0.0202227	0.0288615
38	0.0107062	0.00944817	0.0284992	0.0416749	0.0391293	0.0375697	0.0413599	0.0388606	0.0188045	0.0389111	0.0601899	0.0682853	0.0773169	0.0797122	0.0865713	0.0599295	0.0855232	0.0812033	0.0680634	0.0282415	0.0107062	0.00944817	0.0284992	0.0416749	0.0391293	0.0375697	0.0413599	0.0388606	0.0188045	0.0389111	0.0601899	0.0682853	0.0773169	0.0797122	0.0865713	0.0599295	0.0855232	0.0812033	0.0680634	0.0282415		38	0.0549224	0.0595413	0.0465116	0.0458528	0.0570672	0.0602002	0.043708
39	0.109084	0.0783302	0.0582806	0.0334362	0.0431221	0.0489704	0.0444155	0.0421983	0.0434259	0.0545942	0.0594168	0.0551395	0.0493365	0.0329563	0.0323967	0.0338061	0.0278237	0.0210776	0.0485829	0.0836065	0.109084	0.0783302	0.0582806	0.0334362	0.0431221	0.0489704	0.0444155	0.0421983	0.0434259	0.0545942	0.0594168	0.0551395	0.0493365	0.0329563	0.0323967	0.0338061	0.0278237	0.0210776	0.0485829	0.0836065		39	0.0433135	0.039008	0.048125	0.0557242	0.0400198	0.0461013	0.0377379
40	0.0888884	0.0923864	0.0899859	0.0854484	0.0698445	0.0498686	0.0323786	0.0263011	0.022348	0.022346	0.0305784	0.0346873	0.0307019	0.0302977	0.0313722	0.038664	0.0401139	0.0488442	0.0596958	0.0752484	0.0888884	0.0923864	0.0899859	0.0854484	0.0698445	0.0498686	0.0323786	0.0263011	0.022348	0.022346	0.0305784	0.0346873	0.0307019	0.0302977	0.0313722	0.038664	0.0401139	0.0488442	0.0596958	0.0752484		40	0.0316804	0.0485166	0.050618	0.0544781	0.0404487	0.0364744	0.027706
41	0.0573332	0.056731	0.048332	0.0351211	0.03806	0.0318926	0.0338467	0.0303064	0.0482078	0.0572491	0.048407	0.0516153	0.0582544	0.0704394	0.0577977	0.0565485	0.0575724	0.057551	0.0521413	0.0525929	0.0573332	0.056731	0.048332	0.0351211	0.03806	0.0318926	0.0338467	0.0303064	0.0482078	0.0572491	0.048407	0.0516153	0.0582544	0.0704394	0.0577977	0.0565485	0.0575724	0.057551	0.0521413	0.0525929		41	0.0613472	0.0652501	0.0627638	0.0819168	0.0840416	0.0787221	0.0705696
42	0.0746261	0.0853286	0.0770391	0.0715951	0.0565182	0.04566	0.0316424	0.0265279	0.0244908	0.0307263	0.0366904	0.0394716	0.0397519	0.0418231	0.0425459	0.0441536	0.0465395	0.0571452	0.0584384	0.069286	0.0746261	0.0853286	0.0770391	0.0715951	0.0565182	0.04566	0.0316424	0.0265279	0.0244908	0.0307263	0.0366904	0.0394716	0.0397519	0.0418231	0.0425459	0.0441536	0.0465395	0.0571452	0.0584384	0.069286		42	0.0432453	0.0510298	0.0550067	0.0617548	0.0520664	0.048435	0.0406504
43	0.0818435	0.0781452	0.0698814	0.0598756	0.0438962	0.0396609	0.0340847	0.0373031	0.0324463	0.0344816	0.0342216	0.0406916	0.0404274	0.0381167	0.0350522	0.0381152	0.0502816	0.0602531	0.073275	0.077947	0.0818435	0.0781452	0.0698814	0.0598756	0.0438962	0.0396609	0.0340847	0.0373031	0.0324463	0.0344816	0.0342216	0.0406916	0.0404274	0.0381167	0.0350522	0.0381152	0.0502816	0.0602531	0.073275	0.077947		43	0.0383824	0.0329575	0.0329575	0.0321242	0.0266993	0.025866	0.025866
44	0.0610184	0.0812439	0.0916415	0.0823798	0.0613567	0.0541946	0.0413323	0.0368618	0.0270451	0.0332367	0.0392658	0.0400388	0.0415056	0.0356366	0.0391251	0.0325592	0.041405	0.0496575	0.0574749	0.0530207	0.0610184	0.0812439	0.0916415	0.0823798	0.0613567	0.0541946	0.0413323	0.0368618	0.0270451	0.0332367	0.0392658	0.0400388	0.0415056	0.0356366	0.0391251	0.0325592	0.041405	0.0496575	0.0574749	0.0530207		44	0.0517831	0.0511581	0.0491238	0.0420833	0.0314461	0.0267525	0.0414583
45	0.0710145	0.0505832	0.0506775	0.0356724	0.0366739	0.0339983	0.033557	0.0231678	0.0224959	0.033609	0.0381831	0.0434875	0.0431922	0.0516846	0.0531359	0.0620718	0.0629515	0.078459	0.0895309	0.0858541	0.0710145	0.0505832	0.0506775	0.0356724	0.0366739	0.0339983	0.033557	0.0231678	0.0224959	0.033609	0.0381831	0.0434875	0.0431922	0.0516846	0.0531359	0.0620718	0.0629515	0.078459	0.0895309	0.0858541		45	0.0646474	0.0384615	0.0122757	0	0.0122757	0.0261859	0.0261859
46	0.0922185	0.0626549	0.0434526	0.0320928	0.0336119	0.0376071	0.0418938	0.0401653	0.0328537	0.0273652	0.0364229	0.0388448	0.0384587	0.039546	0.0497437	0.0534052	0.0613267	0.0630576	0.085258	0.0900206	0.0922185	0.0626549	0.0434526	0.0320928	0.0336119	0.0376071	0.0418938	0.0401653	0.0328537	0.0273652	0.0364229	0.0388448	0.0384587	0.039546	0.0497437	0.0534052	0.0613267	0.0630576	0.085258	0.0900206		46	0.0347199	0.0288499	0.0279449	0.027969	0.0492174	0.0510452	0.0618567
47	0.0602838	0.0594162	0.05219	0.0435664	0.032268	0.0301945	0.033901	0.0382653	0.0402194	0.0373836	0.0403434	0.038468	0.0491995	0.0585866	0.0649248	0.0618772	0.060572	0.0669207	0.066464	0.0649558	0.0602838	0.0594162	0.05219	0.0435664	0.032268	0.0301945	0.033901	0.0382653	0.0402194	0.0373836	0.0403434	0.038468	0.0491995	0.0585866	0.0649248	0.0618772	0.060572	0.0669207	0.066464	0.0649558		47	0.0423885	0.0609488	0.0689203	0.0527345	0.0384352	0.0411157	0.0549551
48	0.0962929	0.108466	0.0953049	0.0599914	0.033342	0.0179853	0.0199614	0.0189734	0.0259923	0.024128	0.0220447	0.0224828	0.0257732	0.0274184	0.0292826	0.0440894	0.0540678	0.0846693	0.0893813	0.100352	0.0962929	0.108466	0.0953049	0.0599914	0.033342	0.0179853	0.0199614	0.0189734	0.0259923	0.024128	0.0220447	0.0224828	0.0257732	0.0274184	0.0292826	0.0440894	0.0540678	0.0846693	0.0893813	0.100352		48	0.0744698	0.0920681	0.0887802	0.0653789	0.0400378	0.0446819	0.0400378
49	0.0656497	0.0515817	0.0405236	0.0380044	0.0366036	0.0391941	0.0394737	0.0387034	0.0401042	0.0376535	0.0466832	0.0466118	0.0501124	0.0472423	0.0461924	0.0531223	0.0597697	0.0720888	0.0757977	0.0748876	0.0656497	0.0515817	0.0405236	0.0380044	0.0366036	0.0391941	0.0394737	0.0387034	0.0401042	0.0376535	0.0466832	0.0466118	0.0501124	0.0472423	0.0461924	0.0531223	0.0597697	0.0720888	0.0757977	0.0748876		49	0.0509501	0.0590343	0.0424451	0.0328554	0.021832	0.0328884	0.0264297
50	0.0958637	0.0622488	0.0740883	0.062236	0.0607282	0.0386695	0.0355088	0.0607813	0.0655244	0.059296	0.013461	0.0118793	0.0118625	0.0371287	0.050538	0.0370975	0.011835	0.0235992	0.0855783	0.102076	0.0958637	0.0622488	0.0740883	0.062236	0.0607282	0.0386695	0.0355088	0.0607813	0.0655244	0.059296	0.013461	0.0118793	0.0118625	0.0371287	0.050538	0.0370975	0.011835	0.0235992	0.0855783	0.102076		50	0.0397156	0.0450036	0.0397156	0	0	0	0
51	0.0612406	0.0633726	0.0555678	0.0550782	0.0566168	0.0575539	0.0500607	0.0420786	0.0379562	0.0495596	0.0593225	0.064869	0.0519492	0.0387532	0.027215	0.0416301	0.0458196	0.0478444	0.0402497	0.0532625	0.0612406	0.0633726	0.0555678	0.0550782	0.0566168	0.0575539	0.0500607	0.0420786	0.0379562	0.0495596	0.0593225	0.064869	0.0519492	0.0387532	0.027215	0.0416301	0.0458196	0.0478444	0.0402497	0.0532625		51	0.00491027	0	0.00491027	0.0202949	0.031423	0.0307692	0.0350257
52	0.0395887	0.0403431	0.0367196	0.0301417	0.0257193	0.0297229	0.0394519	0.0540715	0.0660804	0.0770596	0.07882	0.0785268	0.0717988	0.0661644	0.0539371	0.0492169	0.043775	0.0426634	0.0378389	0.0383603	0.0395887	0.0403431	0.0367196	0.0301417	0.0257193	0.0297229	0.0394519	0.0540715	0.0660804	0.0770596	0.07882	0.0785268	0.0717988	0.0661644	0.0539371	0.0492169	0.043775	0.0426634	0.0378389	0.0383603		52	0.0575889	0.0624111	0.0581555	0.0570223	0.0453888	0.0436889	0.0272333
53	0.0546057	0.0619229	0.0532464	0.0446631	0.0392917	0.0356342	0.0356239	0.043561	0.0665596	0.0810258	0.100669	0.0994042	0.0807567	0.0432912	0.0224691	0.030988	0.0315357	0.0224427	0.0170376	0.0352716	0.0546057	0.0619229	0.0532464	0.0446631	0.0392917	0.0356342	0.0356239	0.043561	0.0665596	0.0810258	0.100669	0.0994042	0.0807567	0.0432912	0.0224691	0.030988	0.0315357	0.0224427	0.0170376	0.0352716		53	0.0322581	0.0425538	0.0336289	0.0308872	0.0322581	0.0439247	0.0322581
54	0.0872529	0.0658135	0.0580802	0	0	0.0287731	0.0326042	0.0287731	0.02886	0.0616665	0.0906373	0.0617764	0.0289569	0	0.0290159	0.0619499	0.0910739	0.091222	0.0913295	0.0622148	0.0872529	0.0658135	0.0580802	0	0	0.0287731	0.0326042	0.0287731	0.02886	0.0616665	0.0906373	0.0617764	0.0289569	0	0.0290159	0.0619499	0.0910739	0.091222	0.0913295	0.0622148		54	0.0514166	0.0546112	0.05	0.0400694	0.0319168	0.0333333	0.0507083
55	0.0736797	0.0653982	0.0530119	0.0446018	0.0454695	0.0385182	0.0383548	0.037067	0.0444769	0.0442216	0.0458315	0.0422108	0.0418001	0.0432907	0.0425279	0.0464297	0.0525708	0.0625448	0.066263	0.0717312	0.0736797	0.0653982	0.0530119	0.0446018	0.0454695	0.0385182	0.0383548	0.037067	0.0444769	0.0442216	0.0458315	0.0422108	0.0418001	0.0432907	0.0425279	0.0464297	0.0525708	0.0625448	0.066263	0.0717312		55	0.0665546	0.0610925	0.0418126	0.0474757	0.0520849	0.0487827	0.0404849
56	0.0808124	0.083989	0.0790407	0.0579931	0.0327724	0.0272782	0.0307173	0.0356238	0.0402594	0.0412855	0.0382251	0.0376166	0.0365054	0.035557	0.0352896	0.048848	0.0640893	0.0615931	0.0654613	0.067043	0.0808124	0.083989	0.0790407	0.0579931	0.0327724	0.0272782	0.0307173	0.0356238	0.0402594	0.0412855	0.0382251	0.0376166	0.0365054	0.035557	0.0352896	0.048848	0.0640893	0.0615931	0.0654613	0.067043		56	0.0788197	0.0736749	0.107155	0.0749429	0.0691835	0.0380306	0.0443586
57	0.031538	0.0288023	0.0264764	0.0292122	0.0290756	0.0264764	0.0279126	0.0384486	0.0534995	0.07806	0.0857207	0.0779234	0.0597937	0.0577412	0.0612299	0.0622562	0.0619829	0.0643087	0.0543193	0.0452225	0.031538	0.0288023	0.0264764	0.0292122	0.0290756	0.0264764	0.0279126	0.0384486	0.0534995	0.07806	0.0857207	0.0779234	0.0597937	0.0577412	0.0612299	0.0622562	0.0619829	0.0643087	0.0543193	0.0452225		57	0.0386177	0.0445229	0.0347056	0.0291085	0.0200289	0.0176163	0.0165488
58	0.148928	0.123611	0.0552183	0.0410316	0.0303969	0.0162103	0.0238095	0.0238095	0.0238095	0.0162103	0.0151985	0.0162103	0.039008	0.0486309	0.047619	0.0238095	0.0303969	0.0486309	0.0790278	0.148433	0.148928	0.123611	0.0552183	0.0410316	0.0303969	0.0162103	0.0238095	0.0238095	0.0238095	0.0162103	0.0151985	0.0162103	0.039008	0.0486309	0.047619	0.0238095	0.0303969	0.0486309	0.0790278	0.148433		58	0.0325723	0.0370266	0.0318441	0.0378497	0.0257434	0.0301594	0.0386457
59	0.0416306	0.0277537	0.0592028	0.0730797	0.0434783	0.0277537	0.0157245	0.0277537	0.0157245	0.0416306	0.0453259	0.0573551	0.0434783	0.0573551	0.0453259	0.0277537	0.0555074	0.0906519	0.128587	0.0749273	0.0416306	0.0277537	0.0592028	0.0730797	0.0434783	0.0277537	0.0157245	0.0277537	0.0157245	0.0416306	0.0453259	0.0573551	0.0434783	0.0573551	0.0453259	0.0277537	0.0555074	0.0906519	0.128587	0.0749273		59	0.048996	0.0598452	0.0527119	0.0687033	0.0536919	0.0337278	0.00832013
60	0.0664933	0.056736	0.0833333	0.096632	0.0718054	0.0531946	0.0150694	0.0132987	0	0.0132987	0.0150694	0.0132987	0	0.039896	0.0452081	0.0531946	0.068264	0.100173	0.123229	0.0718054	0.0664933	0.056736	0.0833333	0.096632	0.0718054	0.0531946	0.0150694	0.0132987	0	0.0132987	0.0150694	0.0132987	0	0.039896	0.0452081	0.0531946	0.068264	0.100173	0.123229	0.0718054		60	0.053079	0.0602954	0.0645264	0.0557827	0.0514743	0.0450146	0.0361037
61	0.036023	0.0360785	0.0321589	0.0353709	0.0292753	0.0304732	0.0331394	0.0434783	0.0521846	0.0611637	0.065081	0.0656799	0.0604561	0.0668777	0.0665494	0.0692179	0.0617071	0.0597485	0.0510422	0.0442945	0.036023	0.0360785	0.0321589	0.0353709	0.0292753	0.0304732	0.0331394	0.0434783	0.0521846	0.0611637	0.065081	0.0656799	0.0604561	0.0668777	0.0665494	0.0692179	0.0617071	0.0597485	0.0510422	0.0442945		61	0.040471	0.035616	0.0256703	0.0252083	0.0252083	0.0256703	0.035616
62	0.0836846	0.0532793	0.110079	0.117176	0.0799159	0	0.0264957	0.0300235	0.0529327	0.0299571	0.026437	0	0	0.0265261	0.0565021	0.0830862	0.0565802	0.026595	0.0534747	0.0872549	0.0836846	0.0532793	0.110079	0.117176	0.0799159	0	0.0264957	0.0300235	0.0529327	0.0299571	0.026437	0	0	0.0265261	0.0565021	0.0830862	0.0565802	0.026595	0.0534747	0.0872549		62	0.0643496	0.0814736	0.0825101	0.0721342	0.0570833	0.0648679	0.0692784
63	0.0592528	0.0548554	0.0571524	0.0579527	0.0531871	0.0390977	0.0278732	0.0264888	0.0356933	0.0369453	0.0421632	0.0365246	0.0345591	0.0453177	0.0508685	0.0700678	0.0688205	0.0758125	0.066279	0.0610883	0.0592528	0.0548554	0.0571524	0.0579527	0.0531871	0.0390977	0.0278732	0.0264888	0.0356933	0.0369453	0.0421632	0.0365246	0.0345591	0.0453177	0.0508685	0.0700678	0.0688205	0.0758125	0.066279	0.0610883		63	0.0748771	0.075422	0.069968	0.0620566	0.0559188	0.0507372	0.0349145
64	0.0830473	0.071081	0.0735318	0.068293	0.066433	0.0548681	0.0443152	0.0267007	0.0179838	0.0220238	0.0271151	0.0248176	0.0192219	0.0228584	0.0316915	0.0477599	0.0587199	0.0703369	0.0827912	0.0864099	0.0830473	0.071081	0.0735318	0.068293	0.066433	0.0548681	0.0443152	0.0267007	0.0179838	0.0220238	0.0271151	0.0248176	0.0192219	0.0228584	0.0316915	0.0477599	0.0587199	0.0703369	0.0827912	0.0864099		64	0.0818334	0.0818334	0.0775769	0.0664487	0.0412436	0.0350257	0.0461538
65	0.0539781	0.0479825	0.0426809	0.0234566	0.0304611	0.0324079	0.0455797	0.0393804	0.0494162	0.0540188	0.0691126	0.0658384	0.0423222	0.0331305	0.0542889	0.0711342	0.0725651	0.0588514	0.062226	0.0511684	0.0539781	0.0479825	0.0426809	0.0234566	0.0304611	0.0324079	0.0455797	0.0393804	0.0494162	0.0540188	0.0691126	0.0658384	0.0423222	0.0331305	0.0542889	0.0711342	0.0725651	0.0588514	0.062226	0.0511684		65	0.0138769	0.0148007	0.0217391	0.0148007	0.00693843	0.0208153	0.0444021
66	0.0680859	0.0622829	0.0652474	0.0683435	0.0608636	0.0526111	0.038298	0.0281111	0.0300455	0.0327525	0.0361061	0.0344293	0.0305606	0.0317223	0.0366212	0.0484848	0.0622829	0.065505	0.0777577	0.0698888	0.0680859	0.0622829	0.0652474	0.0683435	0.0608636	0.0526111	0.038298	0.0281111	0.0300455	0.0327525	0.0361061	0.0344293	0.0305606	0.0317223	0.0366212	0.0484848	0.0622829	0.065505	0.0777577	0.0698888		66	0.0455288	0.0482705	0.0528495	0.0636022	0.0839605	0.0928853	0.0718369
67	0.0664759	0.060284	0.0572139	0.0557317	0.0513391	0.0423943	0.0299565	0.0227592	0.0264635	0.0335551	0.037102	0.0396953	0.0441936	0.0535096	0.0552549	0.0562086	0.0553089	0.0646766	0.0732504	0.0746269	0.0664759	0.060284	0.0572139	0.0557317	0.0513391	0.0423943	0.0299565	0.0227592	0.0264635	0.0335551	0.037102	0.0396953	0.0441936	0.0535096	0.0552549	0.0562086	0.0553089	0.0646766	0.0732504	0.0746269		67	0.0480711	0.044915	0.0484646	0.0340818	0.0340818	0.030733	0.0425541
68	0.0657254	0.0617256	0.0530436	0.047903	0.0358306	0.0262286	0.0181456	0.020657	0.0337127	0.0396241	0.0520746	0.062693	0.0591757	0.0519178	0.051311	0.0590737	0.0638359	0.0612408	0.0694486	0.0666325	0.0657254	0.0617256	0.0530436	0.047903	0.0358306	0.0262286	0.0181456	0.020657	0.0337127	0.0396241	0.0520746	0.062693	0.0591757	0.0519178	0.051311	0.0590737	0.0638359	0.0612408	0.0694486	0.0666325		68	0.037037	0.0725001	0.077222	0.0725001	0.037037	0.025216	0.0236421
69	0.0675712	0.0739997	0.0678427	0.0609989	0.0454708	0.0352723	0.0302869	0.02574	0.026507	0.0254092	0.0339177	0.0441829	0.0493955	0.0409686	0.0360365	0.0407397	0.0580684	0.077482	0.0812746	0.0788357	0.0675712	0.0739997	0.0678427	0.0609989	0.0454708	0.0352723	0.0302869	0.02574	0.026507	0.0254092	0.0339177	0.0441829	0.0493955	0.0409686	0.0360365	0.0407397	0.0580684	0.077482	0.0812746	0.0788357		69	0.0106372	0.0187746	0.0200245	0.0481863	0.0882353	0.100122	0.0869854
70	0.0685887	0.068084	0.0702224	0.068197	0.0541974	0.0370375	0.030628	0.0329457	0.0406453	0.0383339	0.0377464	0.0359147	0.0324236	0.029197	0.0348758	0.0457192	0.0632284	0.0674696	0.0753155	0.0692299	0.0685887	0.068084	0.0702224	0.068197	0.0541974	0.0370375	0.030628	0.0329457	0.0406453	0.0383339	0.0377464	0.0359147	0.0324236	0.029197	0.0348758	0.0457192	0.0632284	0.0674696	0.0753155	0.0692299		70	0.0680832	0.0909584	0.0680832	0.0489376	0.0170208	0.00797919	0.00797919
71	0.0526346	0.0485719	0.0427918	0.0406268	0.0338037	0.0299466	0.0308871	0.0358051	0.0461938	0.0513853	0.0555123	0.0520627	0.0475025	0.0454658	0.049344	0.0610682	0.0738042	0.0750323	0.0686543	0.0589071	0.0526346	0.0485719	0.0427918	0.0406268	0.0338037	0.0299466	0.0308871	0.0358051	0.0461938	0.0513853	0.0555123	0.0520627	0.0475025	0.0454658	0.049344	0.0610682	0.0738042	0.0750323	0.0686543	0.0589071		71	0.0226068	0.0230825	0.0210049	0.0149947	0.0167854	0.0266033	0.0489171
72	0.0720628	0.0553336	0.0433771	0.045793	0.0335918	0.0295234	0.0186784	0.0223075	0.0329424	0.0398629	0.0453221	0.0413635	0.0515107	0.0465985	0.0432399	0.0439854	0.0714697	0.0838791	0.0943181	0.0848398	0.0720628	0.0553336	0.0433771	0.045793	0.0335918	0.0295234	0.0186784	0.0223075	0.0329424	0.0398629	0.0453221	0.0413635	0.0515107	0.0465985	0.0432399	0.0439854	0.0714697	0.0838791	0.0943181	0.0848398		72	0.0523136	0.0620785	0.0550686	0.0513137	0.0352941	0.0230295	0.0235294
73	0.0603513	0.0608795	0.0498019	0.0385722	0.0263446	0.020841	0.0268902	0.0327156	0.0420669	0.050547	0.0654101	0.0645262	0.0706391	0.0644928	0.059889	0.0499909	0.0449323	0.0536283	0.0528626	0.0646183	0.0603513	0.0608795	0.0498019	0.0385722	0.0263446	0.020841	0.0268902	0.0327156	0.0420669	0.050547	0.0654101	0.0645262	0.0706391	0.0644928	0.059889	0.0499909	0.0449323	0.0536283	0.0528626	0.0646183		73	0.0438073	0.0550651	0.0642485	0.0392157	0.0454739	0.0337908	0.0375491
74	0.0257242	0.0318903	0.0356601	0.031859	0.035104	0.0436832	0.0556856	0.0577375	0.0615266	0.0777913	0.0928329	0.082721	0.0650149	0.0677434	0.0657627	0.0531694	0.0301335	0.032006	0.0283567	0.0255978	0.0257242	0.0318903	0.0356601	0.031859	0.035104	0.0436832	0.0556856	0.0577375	0.0615266	0.0777913	0.0928329	0.082721	0.0650149	0.0677434	0.0657627	0.0531694	0.0301335	0.032006	0.0283567	0.0255978		74	0	0.0354631	0.075648	0.075648	0.0709262	0.075648	0.075648
75	0.0660226	0.0646586	0.056962	0.0481403	0.0442926	0.0340542	0.0322824	0.0297612	0.0350439	0.0321858	0.0351745	0.036743	0.0436527	0.0507736	0.0592613	0.0619196	0.0637448	0.0686263	0.0679302	0.0687704	0.0660226	0.0646586	0.056962	0.0481403	0.0442926	0.0340542	0.0322824	0.0297612	0.0350439	0.0321858	0.0351745	0.036743	0.0436527	0.0507736	0.0592613	0.0619196	0.0637448	0.0686263	0.0679302	0.0687704		75	0.0618938	0.0454545	0.0290153	0.0164393	0.0290153	0.0309469	0.0599622
76	0.0517872	0.0586131	0.0613972	0.056948	0.0505496	0.0381794	0.0294573	0.0271735	0.0284944	0.0323866	0.0486023	0.0579166	0.0608723	0.0556602	0.0629759	0.0593716	0.064345	0.0575386	0.0538493	0.0438821	0.0517872	0.0586131	0.0613972	0.056948	0.0505496	0.0381794	0.0294573	0.0271735	0.0284944	0.0323866	0.0486023	0.0579166	0.0608723	0.0556602	0.0629759	0.0593716	0.064345	0.0575386	0.0538493	0.0438821		76	0.0396099	0.0357624	0.0310107	0.0289716	0.0387057	0.0357624	0.0353103
77	0.0547548	0.0488113	0.0434927	0.0447426	0.0488113	0.0488113	0.0447426	0.0387991	0.0294118	0.0387991	0.040049	0.0434927	0.039424	0.0628922	0.0747793	0.0782231	0.0635172	0.0541299	0.0488113	0.0535049	0.0547548	0.0488113	0.0434927	0.0447426	0.0488113	0.0488113	0.0447426	0.0387991	0.0294118	0.0387991	0.040049	0.0434927	0.039424	0.0628922	0.0747793	0.0782231	0.0635172	0.0541299	0.0488113	0.0535049		77	0.0185798	0.0304167	0.0515434	0.0549882	0.0486972	0.0352113	0.0374589
78	0.0455954	0.142857	0.148928	0.0911908	0.0455954	0.0516664	0.0455954	0	0	0.0455954	0.0516664	0.0911908	0.0516664	0.0911908	0.0516664	0.0455954	0	0	0	0	0.0455954	0.142857	0.148928	0.0911908	0.0455954	0.0516664	0.0455954	0	0	0.0455954	0.0516664	0.0911908	0.0516664	0.0911908	0.0516664	0.0455954	0	0	0	0		78	0.0903266	0.070528	0.0724085	0.0493823	0.0376061	0.0353251	0.0200604
79	0.112702	0.0766188	0.0553813	0.0277376	0.0452489	0.0572576	0.0295258	0.0415385	0.0313616	0.041532	0.0157003	0.0138555	0	0.0139742	0.0298013	0.0576721	0.0733644	0.0871246	0.100854	0.0887497	0.112702	0.0766188	0.0553813	0.0277376	0.0452489	0.0572576	0.0295258	0.0415385	0.0313616	0.041532	0.0157003	0.0138555	0	0.0139742	0.0298013	0.0576721	0.0733644	0.0871246	0.100854	0.0887497		79	0.0682768	0.0599256	0.0607855	0.0678875	0.0605785	0.0524441	0.0525495
80	0.0462059	0.0751071	0.0721444	0.0635841	0.0252846	0.0184085	0.0507004	0.0784647	0.0768112	0.0567815	0.0454017	0.0630614	0.0656616	0.0641083	0.0387421	0.0317099	0.0201597	0.0307481	0.0270028	0.0499121	0.0462059	0.0751071	0.0721444	0.0635841	0.0252846	0.0184085	0.0507004	0.0784647	0.0768112	0.0567815	0.0454017	0.0630614	0.0656616	0.0641083	0.0387421	0.0317099	0.0201597	0.0307481	0.0270028	0.0499121		80	0.0632657	0.0458975	0.0309373	0.0282983	0.03633	0.0439041	0.0588352
81	0.0636302	0.0721025	0.0636302	0	0.0635051	0.0719607	0.0635051	0	0.0636231	0.0720944	0.0636231	0	0	0.0642227	0.13696	0.136956	0.0641866	0	0	0	0.0636302	0.0721025	0.0636302	0	0.0635051	0.0719607	0.0635051	0	0.0636231	0.0720944	0.0636231	0	0	0.0642227	0.13696	0.136956	0.0641866	0	0	0		81	0.0850157	0.0900631	0.0839646	0.0748561	0.0557782	0.0457457	0.0321218
82	0.0282679	0.0233632	0.0417798	0.0417506	0.0232964	0.0280062	0.0309447	0.0509881	0.058679	0.081676	0.0816895	0.0531073	0.0389108	0.0523867	0.0826853	0.0709331	0.0568428	0.0479479	0.0642179	0.0425267	0.0282679	0.0233632	0.0417798	0.0417506	0.0232964	0.0280062	0.0309447	0.0509881	0.058679	0.081676	0.0816895	0.0531073	0.0389108	0.0523867	0.0826853	0.0709331	0.0568428	0.0479479	0.0642179	0.0425267		82	0.0409263	0.0336914	0.0256065	0.0466041	0.0684332	0.0666402	0.0527808
83	0.053874	0.0564679	0.0641055	0.0663988	0.0607149	0.0457607	0.0413029	0.0482781	0.0504973	0.0471915	0.040657	0.032396	0.0389939	0.0528892	0.0581361	0.0501193	0.045222	0.0506523	0.048312	0.0480305	0.053874	0.0564679	0.0641055	0.0663988	0.0607149	0.0457607	0.0413029	0.0482781	0.0504973	0.0471915	0.040657	0.032396	0.0389939	0.0528892	0.0581361	0.0501193	0.045222	0.0506523	0.048312	0.0480305		83	0.050631	0.0365594	0.0256287	0.0331369	0.0256769	0.0205733	0.0204707
84	0.0633135	0.0496025	0.0393495	0.0430402	0.0386887	0.03486	0.0310797	0.0268563	0.0341708	0.042981	0.0719884	0.0601863	0.0483574	0.023077	0.0421715	0.0548587	0.0618289	0.0693949	0.0785402	0.0856546	0.0633135	0.0496025	0.0393495	0.0430402	0.0386887	0.03486	0.0310797	0.0268563	0.0341708	0.042981	0.0719884	0.0601863	0.0483574	0.023077	0.0421715	0.0548587	0.0618289	0.0693949	0.0785402	0.0856546		84	0.0444995	0.056951	0.0756144	0.0676012	0.0560162	0.041633	0.0253134
85	0.0310741	0.0314038	0.0406094	0.03973	0.0383357	0.030485	0.0359734	0.048482	0.0441856	0.0595968	0.0653043	0.0712809	0.0579793	0.066058	0.0749241	0.0692565	0.0536108	0.0537189	0.0474099	0.0405813	0.0310741	0.0314038	0.0406094	0.03973	0.0383357	0.030485	0.0359734	0.048482	0.0441856	0.0595968	0.0653043	0.0712809	0.0579793	0.066058	0.0749241	0.0692565	0.0536108	0.0537189	0.0474099	0.0405813		85	0.0458132	0.0351747	0.0392944	0.0413507	0.0531922	0.0435819	0.0477017
86	0.102283	0.109106	0.117079	0.087566	0.070493	0.0460454	0.0403483	0.0204408	0.018369	0.00648574	0.00952513	0.0156474	0.025694	0.0322834	0.0319626	0.0383324	0.0489599	0.0490391	0.0634629	0.066878	0.102283	0.109106	0.117079	0.087566	0.070493	0.0460454	0.0403483	0.0204408	0.018369	0.00648574	0.00952513	0.0156474	0.025694	0.0322834	0.0319626	0.0383324	0.0489599	0.0490391	0.0634629	0.066878		86	0.02006	0.0628226	0.105502	0.105466	0.0627144	0.0200342	0.0199124
87	0.0429159	0.0458093	0.0672829	0.0672375	0.0457588	0.0427152	0.0454296	0.0666762	0.087729	0.0903885	0.0663249	0.0422866	0.0661175	0.0689208	0.0421795	0.021223	0.0240488	0.021223	0.0214392	0.0242938	0.0429159	0.0458093	0.0672829	0.0672375	0.0457588	0.0427152	0.0454296	0.0666762	0.087729	0.0903885	0.0663249	0.0422866	0.0661175	0.0689208	0.0421795	0.021223	0.0240488	0.021223	0.0214392	0.0242938		87	0.0538475	0.0477995	0.0464185	0.0475376	0.0541871	0.0471	0.0399871
88	0.0493281	0.042291	0.0529027	0.0320461	0.0390808	0.0252074	0.0347174	0.0352718	0.0393241	0.0588062	0.0612762	0.058087	0.0349899	0.0390502	0.0443662	0.0830779	0.0870625	0.0876831	0.0510357	0.0443955	0.0493281	0.042291	0.0529027	0.0320461	0.0390808	0.0252074	0.0347174	0.0352718	0.0393241	0.0588062	0.0612762	0.058087	0.0349899	0.0390502	0.0443662	0.0830779	0.0870625	0.0876831	0.0510357	0.0443955		88	0.0477247	0.0392864	0.0337998	0.0414494	0.0453937	0.0233855	0.0164424
89	0.0483315	0.0427263	0.0346552	0.0382924	0.0373686	0.0358172	0.0231541	0.0193166	0.021916	0.0334157	0.0427095	0.0507708	0.0707596	0.0744924	0.0741641	0.0651815	0.0649457	0.077714	0.073616	0.0706528	0.0483315	0.0427263	0.0346552	0.0382924	0.0373686	0.0358172	0.0231541	0.0193166	0.021916	0.0334157	0.0427095	0.0507708	0.0707596	0.0744924	0.0741641	0.0651815	0.0649457	0.077714	0.073616	0.0706528		89	0.0755337	0.0787444	0.0647951	0.0367919	0.0383204	0.039947	0.0366226
90	0.0353531	0.031817	0.0323469	0.0277506	0.0160289	0.0154536	0.0180722	0.0331756	0.0400417	0.0488919	0.051177	0.0683076	0.0866373	0.0908276	0.0855089	0.0767831	0.073033	0.0650448	0.057671	0.0460781	0.0353531	0.031817	0.0323469	0.0277506	0.0160289	0.0154536	0.0180722	0.0331756	0.0400417	0.0488919	0.051177	0.0683076	0.0866373	0.0908276	0.0855089	0.0767831	0.073033	0.0650448	0.057671	0.0460781		90	0.0255021	0.038611	0.0332627	0.0245871	0.0192011	0.0261272	0.0191777
91	0.0390098	0.0354615	0.0213365	0.0166764	0.0141792	0.0166565	0.0212801	0.0353147	0.0512122	0.047984	0.0833551	0.0919483	0.0926356	0.0790158	0.0735551	0.0750665	0.0597529	0.0599939	0.0473141	0.0382519	0.0390098	0.0354615	0.0213365	0.0166764	0.0141792	0.0166565	0.0212801	0.0353147	0.0512122	0.047984	0.0833551	0.0919483	0.0926356	0.0790158	0.0735551	0.0750665	0.0597529	0.0599939	0.0473141	0.0382519		91	0.0120443	0.00801257	0.0210555	0.0215833	0.0119761	0.0119375	0.013527
92	0.0799415	0.0944974	0.0898576	0.0633021	0.058618	0.0526471	0.0579876	0.0392178	0.0456177	0.0383937	0.0417257	0.0335158	0.0328824	0.033305	0.0412106	0.0378249	0.0249181	0.0281067	0.0430284	0.0634019	0.0799415	0.0944974	0.0898576	0.0633021	0.058618	0.0526471	0.0579876	0.0392178	0.0456177	0.0383937	0.0417257	0.0335158	0.0328824	0.033305	0.0412106	0.0378249	0.0249181	0.0281067	0.0430284	0.0634019		92	0.0844235	0.0651294	0.0352277	0.0399296	0.0259926	0.0249338	0.0079609
93	0.116779	0.100133	0.0911619	0.0258977	0.0456782	0.0487723	0.0487838	0.0458404	0.0259839	0.0229307	0.0228596	0.0259033	0.0457265	0.0259116	0.045633	0.0257974	0.0454394	0.0484232	0.0711453	0.0712003	0.116779	0.100133	0.0911619	0.0258977	0.0456782	0.0487723	0.0487838	0.0458404	0.0259839	0.0229307	0.0228596	0.0259033	0.0457265	0.0259116	0.045633	0.0257974	0.0454394	0.0484232	0.0711453	0.0712003		93	0.0686187	0.0818294	0.0579191	0.0188146	0.0387779	0.0506498	0.0481268
94	0.071836	0.0645312	0.071623	0.0645714	0.0479235	0.0236431	0.0156748	0.0241324	0.0455083	0.0546436	0.0484837	0.0345358	0.0375907	0.0464444	0.0592363	0.0550914	0.0536032	0.0484989	0.0642454	0.068183	0.071836	0.0645312	0.071623	0.0645714	0.0479235	0.0236431	0.0156748	0.0241324	0.0455083	0.0546436	0.0484837	0.0345358	0.0375907	0.0464444	0.0592363	0.0550914	0.0536032	0.0484989	0.0642454	0.068183		94	0.0413896	0.0854257	0.10122	0.104459	0.0554747	0.0527079	0.0321451
95	0.0843965	0.127113	0.130139	0.116069	0.072785	0.0339595	0.0331973	0.0211801	0.0129877	0.013121	0.0280047	0.0280068	0.0197241	0.0140471	0.0206165	0.0403726	0.0364229	0.0524817	0.0361473	0.0792291	0.0843965	0.127113	0.130139	0.116069	0.072785	0.0339595	0.0331973	0.0211801	0.0129877	0.013121	0.0280047	0.0280068	0.0197241	0.0140471	0.0206165	0.0403726	0.0364229	0.0524817	0.0361473	0.0792291		95	0.0390006	0.0397868	0.0340379	0.0378824	0.0256253	0.0249471	0.0207207
96	0.0596499	0.0579137	0.0449313	0.0414194	0.0305553	0.0247087	0.023455	0.0331795	0.0421525	0.04612	0.0488479	0.0524044	0.0536362	0.0546706	0.0567091	0.0619286	0.0660282	0.0691265	0.0659124	0.0666507	0.0596499	0.0579137	0.0449313	0.0414194	0.0305553	0.0247087	0.023455	0.0331795	0.0421525	0.04612	0.0488479	0.0524044	0.0536362	0.0546706	0.0567091	0.0619286	0.0660282	0.0691265	0.0659124	0.0666507		96	0.0271241	0.0318404	0.0271002	0.0302027	0.0469685	0.0585642	0.0501343
97	0.0850925	0.0553454	0.0419663	0.0450064	0.049378	0.0449266	0.0330624	0.030626	0.0361631	0.0370673	0.045634	0.0554089	0.0592017	0.0462541	0.036196	0.043277	0.0557761	0.0523569	0.068972	0.0782892	0.0850925	0.0553454	0.0419663	0.0450064	0.049378	0.0449266	0.0330624	0.030626	0.0361631	0.0370673	0.045634	0.0554089	0.0592017	0.0462541	0.036196	0.043277	0.0557761	0.0523569	0.068972	0.0782892		97	0.0636418	0.083643	0.0768887	0.0956923	0.0990677	0.096357	0.0490596
98	0.0628511	0.0671791	0.0658149	0.0498468	0.0399983	0.0379965	0.0408123	0.0391106	0.0365271	0.0350141	0.0415567	0.0413983	0.03593	0.0352281	0.0406302	0.0528187	0.0604363	0.0759678	0.0750956	0.0657875	0.0628511	0.0671791	0.0658149	0.0498468	0.0399983	0.0379965	0.0408123	0.0391106	0.0365271	0.0350141	0.0415567	0.0413983	0.03593	0.0352281	0.0406302	0.0528187	0.0604363	0.0759678	0.0750956	0.0657875		98	0.0746815	0.0944708	0.0487446	0.0228313	0.0226419	0.0256567	0.0226419
99	0.0415093	0.0436612	0.0757406	0.078373	0.0761093	0.0388344	0.0203596	0.0127993	0.0297001	0.0389528	0.046601	0.0512572	0.0477536	0.0625932	0.0495201	0.0539239	0.0432787	0.0683451	0.0693853	0.0513023	0.0415093	0.0436612	0.0757406	0.078373	0.0761093	0.0388344	0.0203596	0.0127993	0.0297001	0.0389528	0.046601	0.0512572	0.0477536	0.0625932	0.0495201	0.0539239	0.0432787	0.0683451	0.0693853	0.0513023		99	0.0348895	0.0514489	0.0556807	0.0465722	0.0277308	0.0191878	0.0302827
100	0.0629416	0.0669917	0.0608368	0.0626812	0.0969745	0.125241	0.112143	0.0798758	0.0455695	0.0172275	0.0304165	0.0172389	0.0152133	0.0305247	0.0498692	0.0478395	0.0305647	0.0173196	0.0152845	0.0152469	0.0629416	0.0669917	0.0608368	0.0626812	0.0969745	0.125241	0.112143	0.0798758	0.0455695	0.0172275	0.0304165	0.0172389	0.0152133	0.0305247	0.0498692	0.0478395	0.0305647	0.0173196	0.0152845	0.0152469		100	0.0954352	0.0615969	0.0578014	0.0294453	0.0293638	0.0199567	0.0186545
101	0.0917821	0.0977668	0.106506	0.0903657	0.0737639	0.0544126	0.0449292	0.036914	0.0274418	0.0318768	0.0328385	0.0345983	0.0274957	0.0224293	0.0197587	0.020092	0.0272803	0.035028	0.0544139	0.0703062	0.0917821	0.0977668	0.106506	0.0903657	0.0737639	0.0544126	0.0449292	0.036914	0.0274418	0.0318768	0.0328385	0.0345983	0.0274957	0.0224293	0.0197587	0.020092	0.0272803	0.035028	0.0544139	0.0703062		101	0.0345559	0.0235478	0.011042	0.0329279	0.0373122	0.0329279	0.010907
102	0.0723404	0.0731016	0.049334	0.0374889	0.027999	0.0285021	0.0374175	0.044798	0.0414353	0.0448386	0.0532606	0.062206	0.0735842	0.0589066	0.0444928	0.0287326	0.0371854	0.0534236	0.0544361	0.0765165	0.0723404	0.0731016	0.049334	0.0374889	0.027999	0.0285021	0.0374175	0.044798	0.0414353	0.0448386	0.0532606	0.062206	0.0735842	0.0589066	0.0444928	0.0287326	0.0371854	0.0534236	0.0544361	0.0765165		102	0.0537897	0.0471607	0.0492351	0.0335424	0.0321717	0.02682	0.0292967
103	0.0510412	0.0497151	0.0895077	0.0946035	0.0784511	0.0591055	0.0726281	0.070106	0.0399328	0.0206197	0.0193461	0.0109646	0.0193689	0.0303981	0.0414114	0.0498506	0.0414493	0.0497803	0.0510204	0.0606995	0.0510412	0.0497151	0.0895077	0.0946035	0.0784511	0.0591055	0.0726281	0.070106	0.0399328	0.0206197	0.0193461	0.0109646	0.0193689	0.0303981	0.0414114	0.0498506	0.0414493	0.0497803	0.0510204	0.0606995		103	0.0616677	0.0694816	0.0494249	0.0510905	0.0540296	0.0645344	0.0368345
104	0.0955749	0.0920036	0.0857376	0.0680727	0.0492486	0.0295644	0.0164613	0.0161288	0.0138841	0.0138751	0.0160977	0.0208149	0.0211243	0.0317046	0.0536876	0.0686041	0.0694025	0.0696623	0.0798401	0.0885105	0.0955749	0.0920036	0.0857376	0.0680727	0.0492486	0.0295644	0.0164613	0.0161288	0.0138841	0.0138751	0.0160977	0.0208149	0.0211243	0.0317046	0.0536876	0.0686041	0.0694025	0.0696623	0.0798401	0.0885105		104	0.0344666	0.0527667	0.06	0.0608499	0.04	0.0255334	0.0208499
105	0.0578989	0.0576261	0.0619517	0.0345909	0.0455889	0.0390652	0.0333847	0.0286844	0.0342868	0.0578163	0.0599813	0.074435	0.0519871	0.0488605	0.0466757	0.0639869	0.0634936	0.0548217	0.0467502	0.0381142	0.0578989	0.0576261	0.0619517	0.0345909	0.0455889	0.0390652	0.0333847	0.0286844	0.0342868	0.0578163	0.0599813	0.074435	0.0519871	0.0488605	0.0466757	0.0639869	0.0634936	0.0548217	0.0467502	0.0381142		105	0.0420556	0.0596951	0.0774028	0.0928263	0.0726759	0.0578707	0.0590963
106	0.0491027	0.0278203	0.0245514	0	0.0245514	0.0278203	0.0491027	0.0278203	0.0245514	0.0491027	0.104743	0.129295	0.101474	0.0523717	0.0245514	0.0245514	0.0523717	0.0769231	0.0769231	0.0523717	0.0491027	0.0278203	0.0245514	0	0.0245514	0.0278203	0.0491027	0.0278203	0.0245514	0.0491027	0.104743	0.129295	0.101474	0.0523717	0.0245514	0.0245514	0.0523717	0.0769231	0.0769231	0.0523717		106	0.0250431	0.0400512	0.0841614	0.150047	0.136079	0.0978748	0.0579844
107	0.0420086	0.0390064	0.0343696	0.0291881	0.0302777	0.0343696	0.0338248	0.0384615	0.0635577	0.0616452	0.0624681	0.0559188	0.081015	0.0821046	0.0681945	0.058921	0.0564636	0.0512821	0.0420086	0.0349145	0.0420086	0.0390064	0.0343696	0.0291881	0.0302777	0.0343696	0.0338248	0.0384615	0.0635577	0.0616452	0.0624681	0.0559188	0.081015	0.0821046	0.0681945	0.058921	0.0564636	0.0512821	0.0420086	0.0349145		107	0.014961	0.010638	0.015625	0.020612	0.03125	0.031914	0.020612
108	0.0868974	0.100231	0.0756225	0.0492168	0.0351206	0.0279418	0.0366566	0.03999	0.0284538	0.0235844	0.0279418	0.040502	0.0443474	0.0476808	0.060241	0.0689558	0.060241	0.0476808	0.0328112	0.0658837	0.0868974	0.100231	0.0756225	0.0492168	0.0351206	0.0279418	0.0366566	0.03999	0.0284538	0.0235844	0.0279418	0.040502	0.0443474	0.0476808	0.060241	0.0689558	0.060241	0.0476808	0.0328112	0.0658837		108	0.0205709	0.0324448	0.0358517	0.041966	0.0439641	0.04843	0.0459623
109	0.090265	0.0917301	0.0878265	0.0725262	0.0551573	0.0350679	0.0397422	0.0344	0.0260574	0.0342763	0.0311866	0.0253663	0.0129669	0.0212754	0.0182412	0.0334023	0.0489914	0.0748596	0.0750628	0.0915985	0.090265	0.0917301	0.0878265	0.0725262	0.0551573	0.0350679	0.0397422	0.0344	0.0260574	0.0342763	0.0311866	0.0253663	0.0129669	0.0212754	0.0182412	0.0334023	0.0489914	0.0748596	0.0750628	0.0915985		109	0.0632275	0.0608333	0.0500471	0.0440492	0.041655	0.0230751	0.0461503
110	0.0605264	0.0648226	0.0543559	0.0657777	0.0702666	0.0609347	0.0327784	0.0323863	0.0335651	0.0482717	0.0477196	0.0420224	0.0274346	0.0347995	0.0453504	0.0491056	0.0494025	0.0618552	0.0580211	0.0606036	0.0605264	0.0648226	0.0543559	0.0657777	0.0702666	0.0609347	0.0327784	0.0323863	0.0335651	0.0482717	0.0477196	0.0420224	0.0274346	0.0347995	0.0453504	0.0491056	0.0494025	0.0618552	0.0580211	0.0606036		110	0.0338248	0.0174572	0.0327352	0.0360041	0.0501924	0.0430983	0.0594658
111	0.0450718	0.0482705	0.0567384	0.0464427	0.0503315	0.0503315	0.0464427	0.0361469	0.0318011	0.0528495	0.0800716	0.0830465	0.070466	0.0649731	0.0649731	0.0430108	0.0210484	0.0279122	0.0404927	0.0395788	0.0450718	0.0482705	0.0567384	0.0464427	0.0503315	0.0503315	0.0464427	0.0361469	0.0318011	0.0528495	0.0800716	0.0830465	0.070466	0.0649731	0.0649731	0.0430108	0.0210484	0.0279122	0.0404927	0.0395788		111	0.0124351	0.0135389	0.0212771	0.021829	0.021829	0.0295672	0.0353679
112	0.0737844	0.0750535	0.0627561	0.0473356	0.0379664	0.0337691	0.0423586	0.0449923	0.0412844	0.027328	0.025669	0.0293769	0.0365023	0.0412844	0.0489946	0.057974	0.0629511	0.0700765	0.0677331	0.0728097	0.0737844	0.0750535	0.0627561	0.0473356	0.0379664	0.0337691	0.0423586	0.0449923	0.0412844	0.027328	0.025669	0.0293769	0.0365023	0.0412844	0.0489946	0.057974	0.0629511	0.0700765	0.0677331	0.0728097		112	0.0323266	0.042596	0.0439531	0.052823	0.0541162	0.0746077	0.0759547
113	0.0807485	0.0650912	0.061006	0.0682245	0.0653962	0.0538073	0.02555	0.0255556	0.0240727	0.0196879	0.0370435	0.0567978	0.070496	0.0688906	0.0628359	0.0515578	0.0370341	0.0249697	0.0438287	0.0574059	0.0807485	0.0650912	0.061006	0.0682245	0.0653962	0.0538073	0.02555	0.0255556	0.0240727	0.0196879	0.0370435	0.0567978	0.070496	0.0688906	0.0628359	0.0515578	0.0370341	0.0249697	0.0438287	0.0574059		113	0.0347922	0.0442898	0.0526723	0.0358192	0.0251586	0.0262215	0.0524771
114	0.0580251	0.0552913	0.0470931	0.0376979	0.0322689	0.0295449	0.0302096	0.0323278	0.0444641	0.0583585	0.0725315	0.0656799	0.0575988	0.0596961	0.0636965	0.0531108	0.0439608	0.0458972	0.0554728	0.0570745	0.0580251	0.0552913	0.0470931	0.0376979	0.0322689	0.0295449	0.0302096	0.0323278	0.0444641	0.0583585	0.0725315	0.0656799	0.0575988	0.0596961	0.0636965	0.0531108	0.0439608	0.0458972	0.0554728	0.0570745		114	0.0487407	0.048749	0.0228824	0	0.0227091	0.0257328	0.0454635
115	0.0738062	0.0822456	0.072141	0.0572342	0.0435875	0.0439998	0.0360477	0.0425663	0.0386612	0.0464244	0.041702	0.0529821	0.0461577	0.0471753	0.0317408	0.0333078	0.0366288	0.0536519	0.0572246	0.0627151	0.0738062	0.0822456	0.072141	0.0572342	0.0435875	0.0439998	0.0360477	0.0425663	0.0386612	0.0464244	0.041702	0.0529821	0.0461577	0.0471753	0.0317408	0.0333078	0.0366288	0.0536519	0.0572246	0.0627151		115	0.0701404	0.0966872	0.0851306	0.0681955	0.0481931	0.0357773	0.0397506
116	0.0697843	0.0701609	0.0587722	0.0513761	0.0488351	0.0432668	0.0433484	0.0345616	0.0384586	0.0256154	0.025357	0.0365113	0.0494878	0.0549365	0.0505082	0.0528123	0.0569622	0.060221	0.0625872	0.0664372	0.0697843	0.0701609	0.0587722	0.0513761	0.0488351	0.0432668	0.0433484	0.0345616	0.0384586	0.0256154	0.025357	0.0365113	0.0494878	0.0549365	0.0505082	0.0528123	0.0569622	0.060221	0.0625872	0.0664372		116	0.0433764	0.046257	0.0409548	0.0295501	0.0426706	0.0425085	0.0404972
117	0.067242	0.0819692	0.0648466	0.0552826	0.0458684	0.0401086	0.0380541	0.0227433	0.033614	0.0399297	0.0587328	0.0502023	0.0456327	0.0325297	0.036634	0.0392504	0.0539163	0.0642844	0.0616232	0.0675355	0.067242	0.0819692	0.0648466	0.0552826	0.0458684	0.0401086	0.0380541	0.0227433	0.033614	0.0399297	0.0587328	0.0502023	0.0456327	0.0325297	0.036634	0.0392504	0.0539163	0.0642844	0.0616232	0.0675355		117	0.0359534	0.053651	0.0542263	0.0530002	0.0492324	0.0491559	0.0400675
118	0.0746664	0.0847302	0.0915815	0.0890611	0.0687362	0.0489502	0.0309516	0.019687	0.0164675	0.0202199	0.0342005	0.0340502	0.0374381	0.0261787	0.0289976	0.0379304	0.0447575	0.0628686	0.0684604	0.0800664	0.0746664	0.0847302	0.0915815	0.0890611	0.0687362	0.0489502	0.0309516	0.019687	0.0164675	0.0202199	0.0342005	0.0340502	0.0374381	0.0261787	0.0289976	0.0379304	0.0447575	0.0628686	0.0684604	0.0800664		118	0.00518411	0.0215153	0.0281059	0.0267227	0.0110808	0.0155104	0.0116931
119	0.0775319	0.111291	0.127611	0.116316	0.0726378	0.0429053	0.0288951	0.0288086	0.0241478	0.0143463	0.0182103	0.0292168	0.0292347	0.0321591	0.0300606	0.0426876	0.0387387	0.0387796	0.0428843	0.0535367	0.0775319	0.111291	0.127611	0.116316	0.0726378	0.0429053	0.0288951	0.0288086	0.0241478	0.0143463	0.0182103	0.0292168	0.0292347	0.0321591	0.0300606	0.0426876	0.0387387	0.0387796	0.0428843	0.0535367		119	0.0470535	0.031711	0.0341087	0.0380214	0.0186918	0.00451904	0
120	0.0516269	0.0656363	0.0566606	0.0592326	0.0570595	0.0558188	0.0366913	0.040937	0.0470193	0.0589948	0.0687379	0.0655061	0.0670928	0.0653776	0.0654263	0.036594	0.0133053	0.0183945	0.0285128	0.0413755	0.0516269	0.0656363	0.0566606	0.0592326	0.0570595	0.0558188	0.0366913	0.040937	0.0470193	0.0589948	0.0687379	0.0655061	0.0670928	0.0653776	0.0654263	0.036594	0.0133053	0.0183945	0.0285128	0.0413755		120	0.0329444	0.0175892	0.0340625	0.0515981	0.0526517	0.0503252	0.0349067
121	0.0778505	0.11278	0.118048	0.0890061	0.055478	0.0493229	0.0347166	0.0317939	0.0224794	0.0435243	0.044842	0.0328988	0.0315758	0.0292186	0.0430285	0.0339521	0.03326	0.0326273	0.0341057	0.0494915	0.0778505	0.11278	0.118048	0.0890061	0.055478	0.0493229	0.0347166	0.0317939	0.0224794	0.0435243	0.044842	0.0328988	0.0315758	0.0292186	0.0430285	0.0339521	0.03326	0.0326273	0.0341057	0.0494915		121	0.0282221	0.0270635	0.0320439	0.0464161	0.0463712	0.0537969	0.0428869
122	0.0408611	0.0546894	0.050538	0.0454745	0.029116	0.0342231	0.0432264	0.0412448	0.0533518	0.0563193	0.0634521	0.059849	0.0502854	0.0593684	0.0562646	0.0611062	0.0548134	0.0527912	0.0496883	0.0433372	0.0408611	0.0546894	0.050538	0.0454745	0.029116	0.0342231	0.0432264	0.0412448	0.0533518	0.0563193	0.0634521	0.059849	0.0502854	0.0593684	0.0562646	0.0611062	0.0548134	0.0527912	0.0496883	0.0433372		122	0.0350873	0.0587024	0.0866279	0.10412	0.10177	0.0780659	0.0512438
123	0.0798902	0.0775087	0.0621771	0.0610015	0.0690059	0.0629047	0.0389378	0.015319	0.0173484	0.0241469	0.030737	0.041323	0.0446354	0.0396026	0.0367103	0.046676	0.0577967	0.0594193	0.0618292	0.0730305	0.0798902	0.0775087	0.0621771	0.0610015	0.0690059	0.0629047	0.0389378	0.015319	0.0173484	0.0241469	0.030737	0.041323	0.0446354	0.0396026	0.0367103	0.046676	0.0577967	0.0594193	0.0618292	0.0730305		123	0.0350784	0.0339256	0.0388964	0.0686297	0.0684293	0.0778501	0.0699165
124	0.045439	0.036953	0.0429341	0.0640997	0.0752485	0.0683368	0.0750687	0.0758539	0.0622838	0.0435767	0.0316534	0.0188734	0.0423743	0.0472151	0.0492336	0.0189554	0.0310806	0.0509274	0.0577987	0.0620939	0.045439	0.036953	0.0429341	0.0640997	0.0752485	0.0683368	0.0750687	0.0758539	0.0622838	0.0435767	0.0316534	0.0188734	0.0423743	0.0472151	0.0492336	0.0189554	0.0310806	0.0509274	0.0577987	0.0620939		124	0.12485	0.116435	0.0770431	0.0528114	0.0706957	0.0621905	0.0514329
125	0.0879787	0.0707793	0.0855914	0.0690383	0.0729419	0.0327451	0.021214	0.0285427	0.0383458	0.0330111	0.0330059	0.0277253	0.0322671	0.0442681	0.0503317	0.0702958	0.0687099	0.0552905	0.0374681	0.0404493	0.0879787	0.0707793	0.0855914	0.0690383	0.0729419	0.0327451	0.021214	0.0285427	0.0383458	0.0330111	0.0330059	0.0277253	0.0322671	0.0442681	0.0503317	0.0702958	0.0687099	0.0552905	0.0374681	0.0404493		125	0.0532189	0.0703103	0.0702923	0.0816001	0.0818869	0.0798428	0.0609408
126	0.0421585	0.0258154	0	0	0.0128375	0.0528684	0.0818495	0.105481	0.0815678	0.078017	0.0796628	0.0813486	0.0907328	0.0815242	0.0799265	0.0400468	0.012818	0	0.0129058	0.0404396	0.0421585	0.0258154	0	0	0.0128375	0.0528684	0.0818495	0.105481	0.0815678	0.078017	0.0796628	0.0813486	0.0907328	0.0815242	0.0799265	0.0400468	0.012818	0	0.0129058	0.0404396		126	0.0401849	0.0354631	0.0177315	0.0555556	0.0579165	0.0354631	0.0354631
127	0.050615	0.0384403	0.0236937	0.0269012	0.0283491	0.0398858	0.0338382	0.0278161	0.0231676	0.0224798	0.0278693	0.050973	0.0577979	0.0502445	0.0558583	0.101998	0.110185	0.0940377	0.0675918	0.0682575	0.050615	0.0384403	0.0236937	0.0269012	0.0283491	0.0398858	0.0338382	0.0278161	0.0231676	0.0224798	0.0278693	0.050973	0.0577979	0.0502445	0.0558583	0.101998	0.110185	0.0940377	0.0675918	0.0682575		127	0.0399748	0.0715656	0.0715656	0.0593183	0.0412626	0.030303	0.0290153
128	0.107382	0.0533733	0.0579145	0.0604186	0.0726362	0.0591425	0.0206478	0.00969012	0	0	0.019438	0.0220261	0.0291401	0.0304955	0.0415703	0.0402624	0.0401358	0.0800416	0.13207	0.123614	0.107382	0.0533733	0.0579145	0.0604186	0.0726362	0.0591425	0.0206478	0.00969012	0	0	0.019438	0.0220261	0.0291401	0.0304955	0.0415703	0.0402624	0.0401358	0.0800416	0.13207	0.123614		128	0.0769231	0.0245514	0	0.0491027	0.0801921	0.0769231	0.0245514
129	0.0551901	0.0812171	0.113664	0.105115	0.0860709	0.040824	0.0343976	0.0204971	0.0262257	0.0288721	0.0402893	0.0214902	0.0328996	0.0223663	0.0197382	0.0391151	0.0573633	0.080007	0.0426328	0.0520251	0.0551901	0.0812171	0.113664	0.105115	0.0860709	0.040824	0.0343976	0.0204971	0.0262257	0.0288721	0.0402893	0.0214902	0.0328996	0.0223663	0.0197382	0.0391151	0.0573633	0.080007	0.0426328	0.0520251		129	0.0489781	0.0650313	0.0686478	0.0437579	0.0317138	0.030912	0.0256918
130	0.0855101	0.0796942	0.0708672	0.0622936	0.0509895	0.0404561	0.0264341	0.0229896	0.0193791	0.0218309	0.017797	0.0244472	0.0297908	0.0366057	0.049122	0.0578438	0.076357	0.0710208	0.0791224	0.077449	0.0855101	0.0796942	0.0708672	0.0622936	0.0509895	0.0404561	0.0264341	0.0229896	0.0193791	0.0218309	0.017797	0.0244472	0.0297908	0.0366057	0.049122	0.0578438	0.076357	0.0710208	0.0791224	0.077449		130	0.0434374	0.0549653	0.0416667	0.0416667	0.0416667	0.0549653	0.056736
131	0.0478495	0.0602079	0.0432642	0.0252667	0.0252838	0.0269711	0.0336619	0.04745	0.0746299	0.091336	0.0996795	0.0841806	0.0683509	0.0355352	0.0462377	0.0488405	0.0518387	0.0341626	0.0217725	0.0334809	0.0478495	0.0602079	0.0432642	0.0252667	0.0252838	0.0269711	0.0336619	0.04745	0.0746299	0.091336	0.0996795	0.0841806	0.0683509	0.0355352	0.0462377	0.0488405	0.0518387	0.0341626	0.0217725	0.0334809		131	0.0376905	0.0547145	0.0790236	0.0948334	0.075381	0.103952	0.107595
132	0.0873444	0.066072	0.0450163	0.0211821	0	0.0425481	0.0695269	0.0881189	0.0669273	0.0456036	0.0427566	0.0242654	0.0642342	0.069866	0.0670065	0.0213445	0	0.0212456	0.0665204	0.0904212	0.0873444	0.066072	0.0450163	0.0211821	0	0.0425481	0.0695269	0.0881189	0.0669273	0.0456036	0.0427566	0.0242654	0.0642342	0.069866	0.0670065	0.0213445	0	0.0212456	0.0665204	0.0904212		132	0.0406467	0.0400124	0.0435076	0.0508084	0.0597015	0.0590672	0.0508084
133	0.0534615	0.0421072	0.051348	0.0450766	0.0475837	0.0344915	0.0434431	0.0412098	0.0473257	0.0396609	0.0385773	0.0278448	0.0414512	0.0470556	0.0623734	0.0530999	0.0664771	0.0720632	0.08092	0.0644297	0.0534615	0.0421072	0.051348	0.0450766	0.0475837	0.0344915	0.0434431	0.0412098	0.0473257	0.0396609	0.0385773	0.0278448	0.0414512	0.0470556	0.0623734	0.0530999	0.0664771	0.0720632	0.08092	0.0644297		133	0.0279495	0.0734667	0.117231	0.103261	0.0855323	0.0592983	0.098783
134	0.0766993	0.0652624	0.0532187	0.0412307	0.0355579	0.0242405	0.028549	0.0194505	0.0343533	0.0309668	0.0359567	0.0352096	0.0367404	0.0474214	0.0538125	0.0886292	0.0915517	0.0763289	0.0584997	0.0663206	0.0766993	0.0652624	0.0532187	0.0412307	0.0355579	0.0242405	0.028549	0.0194505	0.0343533	0.0309668	0.0359567	0.0352096	0.0367404	0.0474214	0.0538125	0.0886292	0.0915517	0.0763289	0.0584997	0.0663206		134	0.0422509	0.0371365	0.0429187	0.0429161	0.0269323	0.0254304	0.0324167
135	0.0472883	0.0537197	0.0422563	0.0538192	0.0514112	0.066093	0.0563168	0.0624319	0.0514455	0.0468775	0.0295145	0.0289896	0.0550304	0.0653031	0.066559	0.0552354	0.0470903	0.0408828	0.0304035	0.0493321	0.0472883	0.0537197	0.0422563	0.0538192	0.0514112	0.066093	0.0563168	0.0624319	0.0514455	0.0468775	0.0295145	0.0289896	0.0550304	0.0653031	0.066559	0.0552354	0.0470903	0.0408828	0.0304035	0.0493321		135	0.106654	0.100422	0.152016	0.113754	0.121587	0.0867166	0.0680723
136	0.0407094	0.0369104	0.030865	0.0271891	0.032129	0.0403726	0.0372795	0.049408	0.059997	0.0737953	0.0600159	0.0670651	0.0705789	0.0775736	0.0637157	0.0466548	0.0442213	0.0459387	0.0508849	0.0446959	0.0407094	0.0369104	0.030865	0.0271891	0.032129	0.0403726	0.0372795	0.049408	0.059997	0.0737953	0.0600159	0.0670651	0.0705789	0.0775736	0.0637157	0.0466548	0.0442213	0.0459387	0.0508849	0.0446959		136	0.105325	0.154525	0.105112	0.0492046	0	0.0244496	0.027705
137	0.0786918	0.0803182	0.0731704	0.0525691	0.0525969	0.0480136	0.0391729	0.0136636	0.0256699	0.0346973	0.0467296	0.040324	0.0338859	0.0329903	0.0465801	0.0609807	0.0664274	0.0536189	0.0591633	0.0607362	0.0786918	0.0803182	0.0731704	0.0525691	0.0525969	0.0480136	0.0391729	0.0136636	0.0256699	0.0346973	0.0467296	0.040324	0.0338859	0.0329903	0.0465801	0.0609807	0.0664274	0.0536189	0.0591633	0.0607362		137	0.064302	0.0729462	0.0632275	0.0326119	0.0381446	0.0486293	0.0637664
138	0	0.0265555	0.0300914	0.0799277	0.0872316	0.0836873	0.0534763	0.0572514	0.0839419	0.057177	0.0266576	0	0.0264481	0.0299696	0.0264481	0.0528161	0.11272	0.112728	0.0528719	0	0	0.0265555	0.0300914	0.0799277	0.0872316	0.0836873	0.0534763	0.0572514	0.0839419	0.057177	0.0266576	0	0.0264481	0.0299696	0.0264481	0.0528161	0.11272	0.112728	0.0528719	0		138	0.0683003	0.0565106	0.0723488	0.0574739	0.0509769	0.0417773	0.0526438
139	0.0436343	0.010561	0.0105402	0.0225795	0.033255	0.0227184	0.0319642	0.034887	0.0547312	0.0776276	0.134152	0.115779	0.0749453	0.0331959	0.055882	0.0558673	0.043723	0.0329472	0.054082	0.0569273	0.0436343	0.010561	0.0105402	0.0225795	0.033255	0.0227184	0.0319642	0.034887	0.0547312	0.0776276	0.134152	0.115779	0.0749453	0.0331959	0.055882	0.0558673	0.043723	0.0329472	0.054082	0.0569273		139	0.0558528	0.05704	0.0183925	0.0225254	0.0183708	0.0400828	0.0479194
140	0.0361063	0.0318637	0.0318007	0.0681247	0.0681632	0.0320898	0.0321345	0.0364131	0.06419	0.0363237	0.0320556	0	0.0636072	0.0720765	0.0956792	0.0680977	0.0998446	0.0677771	0.031789	0.0318637	0.0361063	0.0318637	0.0318007	0.0681247	0.0681632	0.0320898	0.0321345	0.0364131	0.06419	0.0363237	0.0320556	0	0.0636072	0.0720765	0.0956792	0.0680977	0.0998446	0.0677771	0.031789	0.0318637		140	0.0380812	0.0433819	0.0619823	0.084898	0.0955954	0.0918591	0.0687632
141	0.0513255	0.0452946	0	0	0	0	0	0	0.0911348	0.14916	0.189172	0.143909	0.0979937	0.045852	0	0	0	0.0449592	0.0509455	0.0902538	0.0513255	0.0452946	0	0	0	0	0	0	0.0911348	0.14916	0.189172	0.143909	0.0979937	0.045852	0	0	0	0.0449592	0.0509455	0.0902538		141	0.0583018	0.0942189	0.0985248	0.0974332	0.081408	0.0620084	0.0309803
142	0.061678	0.0289209	0.0288638	0.0327069	0.058063	0.0330871	0.0875327	0.0955364	0.120784	0.0624051	0.0290951	0	0	0	0	0	0.0577063	0.0940966	0.119142	0.0903828	0.061678	0.0289209	0.0288638	0.0327069	0.058063	0.0330871	0.0875327	0.0955364	0.120784	0.0624051	0.0290951	0	0	0	0	0	0.0577063	0.0940966	0.119142	0.0903828		142	0.0419913	0.067774	0.074142	0.0778394	0.0634137	0.0520241	0.0313247
143	0.18175	0.129043	0.0488666	0.0244811	0.0764754	0.0797048	0.0487347	0	0	0	0	0	0	0	0	0.0248025	0.0281049	0.0740113	0.105165	0.178861	0.18175	0.129043	0.0488666	0.0244811	0.0764754	0.0797048	0.0487347	0	0	0	0	0	0	0	0	0.0248025	0.0281049	0.0740113	0.105165	0.178861		143	0.0631368	0.0578029	0.061853	0.0588553	0.0746856	0.0565773	0.0435334
144	0.096972	0.0969416	0.045338	0.0454267	0.0966909	0.0966628	0.0452157	0	0	0	0	0	0.0461565	0.0981107	0.0980643	0.0458085	0	0.0456555	0.0517345	0.0912224	0.096972	0.0969416	0.045338	0.0454267	0.0966909	0.0966628	0.0452157	0	0	0	0	0	0.0461565	0.0981107	0.0980643	0.0458085	0	0.0456555	0.0517345	0.0912224		144	0.0541598	0.0489239	0.0477141	0.0373001	0.0295649	0.0242301	0.0295657
145	0	0.0902659	0.102285	0.0902659	0	0	0.0453438	0.0513812	0.0453438	0	0	0	0	0	0	0.183558	0.207999	0.183558	0	0	0	0.0902659	0.102285	0.0902659	0	0	0.0453438	0.0513812	0.0453438	0	0	0	0	0	0	0.183558	0.207999	0.183558	0	0		145	0.0189837	0.0400597	0.0488445	0.073846	0.0796065	0.112369	0.111356
146	0.0297982	0.0718301	0.09554	0.0718014	0.039507	0.0223678	0.0197395	0.00990974	0.031303	0.0326563	0.0400392	0.0326723	0.0615772	0.0542974	0.0616089	0.0829522	0.0869953	0.0815205	0.0426149	0.031269	0.0297982	0.0718301	0.09554	0.0718014	0.039507	0.0223678	0.0197395	0.00990974	0.031303	0.0326563	0.0400392	0.0326723	0.0615772	0.0542974	0.0616089	0.0829522	0.0869953	0.0815205	0.0426149	0.031269		146	0.0614456	0.0495847	0.0565896	0.0645267	0.0775564	0.0585166	0.0568376
147	0.110132	0.0528877	0.029865	0.0263558	0	0.026201	0.0561685	0.0826396	0.0564327	0.0531876	0.0303156	0.0267534	0.0268753	0.0571263	0.0570993	0.0534702	0.0303657	0.0267976	0.0800672	0.11726	0.110132	0.0528877	0.029865	0.0263558	0	0.026201	0.0561685	0.0826396	0.0564327	0.0531876	0.0303156	0.0267534	0.0268753	0.0571263	0.0570993	0.0534702	0.0303657	0.0267976	0.0800672	0.11726		147	0.0558554	0.046252	0.0549724	0.0566577	0.0725756	0.0572454	0.0498733
148	0.0264299	0.056336	0.0563303	0.026387	0.0263586	0.0561002	0.0560834	0.026232	0.026805	0.030374	0.0801257	0.0604203	0.0802278	0.110602	0.117686	0.0801125	0	0.026615	0.0301588	0.026615	0.0264299	0.056336	0.0563303	0.026387	0.0263586	0.0561002	0.0560834	0.026232	0.026805	0.030374	0.0801257	0.0604203	0.0802278	0.110602	0.117686	0.0801125	0	0.026615	0.0301588	0.026615		148	0.0813256	0.0490451	0.0544295	0.0446458	0.0595328	0.0565278	0.0565227
149	0.0295729	0.0450776	0.0489819	0.0588675	0.0547162	0.0705211	0.0612671	0.0391203	0.0530093	0.0633896	0.0699033	0.0467247	0.0384881	0.0245445	0.0225224	0.0383487	0.0636918	0.0700109	0.0613083	0.0399338	0.0295729	0.0450776	0.0489819	0.0588675	0.0547162	0.0705211	0.0612671	0.0391203	0.0530093	0.0633896	0.0699033	0.0467247	0.0384881	0.0245445	0.0225224	0.0383487	0.0636918	0.0700109	0.0613083	0.0399338		149	0.0467486	0.0625553	0.0624424	0.0465062	0.0380583	0.0316422	0.0528549
150	0.0197967	0.0197613	0.0223925	0.0197613	0.0399135	0.0452279	0.059899	0.0426385	0.0626725	0.0426924	0.0601122	0.105401	0.108051	0.0799011	0.0424776	0.0623804	0.0424637	0.0397956	0.0423374	0.0423247	0.0197967	0.0197613	0.0223925	0.0197613	0.0399135	0.0452279	0.059899	0.0426385	0.0626725	0.0426924	0.0601122	0.105401	0.108051	0.0799011	0.0424776	0.0623804	0.0424637	0.0397956	0.0423374	0.0423247		150	0.0529417	0.053818	0.0527416	0.0598392	0.0689788	0.0680389	0.0453814
151	0.0257291	0.0453315	0.0596056	0.0952575	0.072655	0.0341418	0.0114412	0.0358544	0.0373787	0.0344092	0.0474697	0.0734117	0.0717892	0.0586494	0.0372701	0.034197	0.0129114	0.068333	0.06452	0.0796446	0.0257291	0.0453315	0.0596056	0.0952575	0.072655	0.0341418	0.0114412	0.0358544	0.0373787	0.0344092	0.0474697	0.0734117	0.0717892	0.0586494	0.0372701	0.034197	0.0129114	0.068333	0.06452	0.0796446		151	0.0579815	0.0559315	0.0508009	0.0436894	0.0436625	0.032527	0.0209231
152	0.047464	0.0787652	0.0644726	0.0726162	0.0530835	0.0454671	0.0172646	0.011027	0.0117957	0.0340386	0.0695012	0.0827409	0.063063	0.0338348	0.0454986	0.0531779	0.0564758	0.0571837	0.0476459	0.0548837	0.047464	0.0787652	0.0644726	0.0726162	0.0530835	0.0454671	0.0172646	0.011027	0.0117957	0.0340386	0.0695012	0.0827409	0.063063	0.0338348	0.0454986	0.0531779	0.0564758	0.0571837	0.0476459	0.0548837		152	0.0838113	0.0976468	0.0800801	0.0537358	0.0571606	0.0588112	0.0567637
153	0.0735207	0.077953	0.0762846	0.0674783	0.064946	0.0701918	0.0625789	0.0581314	0.0374216	0.0303924	0.0249187	0.0279631	0.0279786	0.0250176	0.0246021	0.0427558	0.0421224	0.0537436	0.0475368	0.0644627	0.0735207	0.077953	0.0762846	0.0674783	0.064946	0.0701918	0.0625789	0.0581314	0.0374216	0.0303924	0.0249187	0.0279631	0.0279786	0.0250176	0.0246021	0.0427558	0.0421224	0.0537436	0.0475368	0.0644627		153	0.0369687	0.0398466	0.0455173	0.0490217	0.0516621	0.045661	0.0386296
154	0.118296	0.116045	0.108928	0.0438549	0.0863324	0.0827909	0.0849739	0.0241182	0.042581	0.0241324	0.0320186	0.0121494	0.0428915	0.036453	0.0321696	0	0	0.0106865	0.0440452	0.0575336	0.118296	0.116045	0.108928	0.0438549	0.0863324	0.0827909	0.0849739	0.0241182	0.042581	0.0241324	0.0320186	0.0121494	0.0428915	0.036453	0.0321696	0	0	0.0106865	0.0440452	0.0575336		154	0.0666561	0.0813361	0.0703324	0.0704403	0.0532139	0.0415537	0.0291876
155	0.0313726	0.0321199	0.0397092	0.0440098	0.0431842	0.047778	0.0564788	0.0639254	0.0643887	0.0734304	0.0665235	0.0661622	0.0528638	0.0529631	0.0492236	0.0495211	0.0422432	0.0404392	0.041464	0.0421994	0.0313726	0.0321199	0.0397092	0.0440098	0.0431842	0.047778	0.0564788	0.0639254	0.0643887	0.0734304	0.0665235	0.0661622	0.0528638	0.0529631	0.0492236	0.0495211	0.0422432	0.0404392	0.041464	0.0421994		155	0.0642775	0.064423	0.0578788	0.0368998	0.037197	0.0333275	0.0296096
156	0.0579986	0.0640948	0.0601731	0.0611575	0.0557406	0.0460258	0.0450103	0.0507897	0.0553423	0.0479867	0.0463244	0.0415945	0.0397962	0.0313909	0.0378874	0.0467533	0.0461361	0.0526349	0.0501957	0.0629672	0.0579986	0.0640948	0.0601731	0.0611575	0.0557406	0.0460258	0.0450103	0.0507897	0.0553423	0.0479867	0.0463244	0.0415945	0.0397962	0.0313909	0.0378874	0.0467533	0.0461361	0.0526349	0.0501957	0.0629672		156	0.0631453	0.0425538	0.0542204	0.0542204	0.0631453	0.0555913	0.0528495
157	0.0618539	0.0796567	0.0804809	0.0897283	0.0787222	0.0588822	0.0479165	0.0330659	0.0362898	0.0282745	0.0332229	0.0358184	0.0427491	0.0430971	0.0319814	0.0272604	0.0347778	0.0480021	0.0492544	0.0589654	0.0618539	0.0796567	0.0804809	0.0897283	0.0787222	0.0588822	0.0479165	0.0330659	0.0362898	0.0282745	0.0332229	0.0358184	0.0427491	0.0430971	0.0319814	0.0272604	0.0347778	0.0480021	0.0492544	0.0589654		157	0.0273572	0.0259365	0.0441746	0.0693016	0.0778094	0.075381	0.0541032
158	0.0319236	0.0679341	0.0679123	0.095279	0.135628	0.135646	0.0636519	0	0.0318702	0.0361137	0.0318702	0	0	0.0643414	0.0729084	0.0964431	0.0363759	0.0321017	0	0	0.0319236	0.0679341	0.0679123	0.095279	0.135628	0.135646	0.0636519	0	0.0318702	0.0361137	0.0318702	0	0	0.0643414	0.0729084	0.0964431	0.0363759	0.0321017	0	0		158	0.0666667	0.0560277	0.0439723	0.0439723	0.0453888	0.0439723	0.0226944
159	0.0453293	0.0417565	0.058673	0.0628582	0.0677358	0.0647436	0.0676961	0.0662848	0.0492711	0.0359832	0.0405768	0.0448838	0.0485184	0.0362574	0.0330942	0.0361405	0.0454524	0.053229	0.0542222	0.0472937	0.0453293	0.0417565	0.058673	0.0628582	0.0677358	0.0647436	0.0676961	0.0662848	0.0492711	0.0359832	0.0405768	0.0448838	0.0485184	0.0362574	0.0330942	0.0361405	0.0454524	0.053229	0.0542222	0.0472937		159	0.0471784	0.0447509	0.0387364	0.0341123	0.0252083	0.0185009	0.0141078
160	0.0430368	0.0470477	0.0504264	0.0477593	0.0527613	0.0622809	0.0595455	0.0479299	0.0561113	0.0607357	0.0436499	0.0331803	0.0384059	0.0443151	0.0495398	0.0442595	0.059116	0.0512916	0.0634138	0.0451932	0.0430368	0.0470477	0.0504264	0.0477593	0.0527613	0.0622809	0.0595455	0.0479299	0.0561113	0.0607357	0.0436499	0.0331803	0.0384059	0.0443151	0.0495398	0.0442595	0.059116	0.0512916	0.0634138	0.0451932		160	0.0372342	0.0486063	0.0854742	0.113534	0.109684	0.079605	0.0630963
161	0.105951	0.13792	0.174633	0.111526	0.109371	0.0912949	0.0886118	0.0458504	0.0215485	0	0	0	0	0	0	0.0215725	0.0244449	0.0215725	0.0214254	0.0242782	0.105951	0.13792	0.174633	0.111526	0.109371	0.0912949	0.0886118	0.0458504	0.0215485	0	0	0	0	0	0	0.0215725	0.0244449	0.0215725	0.0214254	0.0242782		161	0.0437862	0.0428624	0.0391606	0.0408575	0.0362319	0.0339191	0.0312983
162	0.052816	0.0574662	0.0520967	0.0580336	0.0463304	0.0551087	0.0411663	0.0382953	0.0320384	0.0438054	0.0462636	0.0511702	0.0449414	0.0470372	0.0423644	0.0474569	0.0631736	0.0644695	0.0641117	0.0518544	0.052816	0.0574662	0.0520967	0.0580336	0.0463304	0.0551087	0.0411663	0.0382953	0.0320384	0.0438054	0.0462636	0.0511702	0.0449414	0.0470372	0.0423644	0.0474569	0.0631736	0.0644695	0.0641117	0.0518544		162	0.0371527	0.0402967	0.0413447	0.0409406	0.0437627	0.0478725	0.0523043
163	0.0465455	0.0668233	0.077545	0.078062	0.0938545	0.10678	0.0888028	0.0769699	0.067156	0.0668318	0.0471361	0.0286018	0.0191201	0.0156657	0.00997237	0.0122053	0.0190625	0.0289428	0.0254424	0.0244804	0.0465455	0.0668233	0.077545	0.078062	0.0938545	0.10678	0.0888028	0.0769699	0.067156	0.0668318	0.0471361	0.0286018	0.0191201	0.0156657	0.00997237	0.0122053	0.0190625	0.0289428	0.0254424	0.0244804		163	0.0621938	0.0492806	0.0420086	0.0232763	0.0221867	0.0147293	0.0167308
164	0.0478986	0.0506756	0.0713574	0.0775819	0.0783087	0.0716032	0.0767317	0.0770065	0.0673101	0.0513076	0.0459036	0.0497906	0.0420593	0.0251912	0.0155759	0.0183626	0.0229174	0.0259047	0.0404488	0.0440646	0.0478986	0.0506756	0.0713574	0.0775819	0.0783087	0.0716032	0.0767317	0.0770065	0.0673101	0.0513076	0.0459036	0.0497906	0.0420593	0.0251912	0.0155759	0.0183626	0.0229174	0.0259047	0.0404488	0.0440646		164	0.060898	0.0735793	0.0700233	0.0744059	0.055058	0.0412485	0.0299727
165	0.0541086	0.0672127	0.0659111	0.0627079	0.0703311	0.0798232	0.0749544	0.0535158	0.0404409	0.0365848	0.0402562	0.0446829	0.0482227	0.0428117	0.0423773	0.0335598	0.0341515	0.0295769	0.0364238	0.0423468	0.0541086	0.0672127	0.0659111	0.0627079	0.0703311	0.0798232	0.0749544	0.0535158	0.0404409	0.0365848	0.0402562	0.0446829	0.0482227	0.0428117	0.0423773	0.0335598	0.0341515	0.0295769	0.0364238	0.0423468		165	0.0487784	0.0535724	0.0439081	0.0490139	0.051836	0.0533999	0.0502784
166	0.0142551	0.0303986	0.0303973	0.0428775	0.0611175	0.0900086	0.0905035	0.0764432	0.0748498	0.0477004	0.0292248	0.0294452	0.0333658	0.0587937	0.0332561	0.0293484	0.0583619	0.0805457	0.074694	0.014413	0.0142551	0.0303986	0.0303973	0.0428775	0.0611175	0.0900086	0.0905035	0.0764432	0.0748498	0.0477004	0.0292248	0.0294452	0.0333658	0.0587937	0.0332561	0.0293484	0.0583619	0.0805457	0.074694	0.014413		166	0.012644	0.0327174	0.051456	0.0912998	0.0947442	0.100249	0.0725207
167	0.0479369	0.0704242	0.0479712	0.0450739	0.0934761	0.145091	0.119531	0.0686019	0.0260808	0.0461368	0.0494491	0.0494663	0.0464143	0.0262485	0.0462985	0.0262146	0.0231343	0	0	0.022451	0.0479369	0.0704242	0.0479712	0.0450739	0.0934761	0.145091	0.119531	0.0686019	0.0260808	0.0461368	0.0494491	0.0494663	0.0464143	0.0262485	0.0462985	0.0262146	0.0231343	0	0	0.022451		167	0.0586378	0.0532353	0.0388632	0.0240161	0.0183391	0.0155232	0.0212579
168	0.061926	0.0927385	0.0940787	0.10146	0.0845321	0.0919919	0.0738426	0.0627423	0.0618446	0.0444245	0.0608722	0.0548645	0.053492	0.0202445	0	0	0	0	0.00993078	0.0310145	0.061926	0.0927385	0.0940787	0.10146	0.0845321	0.0919919	0.0738426	0.0627423	0.0618446	0.0444245	0.0608722	0.0548645	0.053492	0.0202445	0	0	0	0	0.00993078	0.0310145		168	0.0440759	0.04595	0.0459156	0.0294969	0.0345108	0.0661164	0.0818923
169	0.0225631	0.0384142	0.0714456	0.0714855	0.0687152	0.0568048	0.0778243	0.0650009	0.0785338	0.0500488	0.0538699	0.0339575	0.0472566	0.0327818	0.0546489	0.0499652	0.0468499	0.0238653	0.0313006	0.0246683	0.0225631	0.0384142	0.0714456	0.0714855	0.0687152	0.0568048	0.0778243	0.0650009	0.0785338	0.0500488	0.0538699	0.0339575	0.0472566	0.0327818	0.0546489	0.0499652	0.0468499	0.0238653	0.0313006	0.0246683		169	0.0437472	0.0379988	0.0388306	0.0508643	0.0592046	0.0584409	0.0475252
170	0.0557403	0.065292	0.0740191	0.0641021	0.0715353	0.0822937	0.0801563	0.0484198	0.0242045	0.00776285	0.0313081	0.0433184	0.0559809	0.0413864	0.0569749	0.0422254	0.0470026	0.0266913	0.0471081	0.0344781	0.0557403	0.065292	0.0740191	0.0641021	0.0715353	0.0822937	0.0801563	0.0484198	0.0242045	0.00776285	0.0313081	0.0433184	0.0559809	0.0413864	0.0569749	0.0422254	0.0470026	0.0266913	0.0471081	0.0344781		170	0.039933	0.0809383	0.0917735	0.0747132	0.0501856	0.0454551	0.0454568
171	0	0	0	0.028935	0.09018	0.122814	0.118818	0.119329	0.0943686	0.0873584	0.0625591	0.0917796	0.0917923	0.0626198	0.0294463	0	0	0	0	0	0	0	0	0.028935	0.09018	0.122814	0.118818	0.119329	0.0943686	0.0873584	0.0625591	0.0917796	0.0917923	0.0626198	0.0294463	0	0	0	0	0		171	0.0708677	0.0596175	0.0541658	0.0449641	0.0405781	0.0324173	0.0332537
172	0.0357264	0.0518429	0.0638389	0.0683125	0.0701042	0.0728929	0.0649192	0.0607113	0.0641841	0.088482	0.0953769	0.0695076	0.0318713	0.0190517	0.0229111	0.0145791	0.0310043	0.0294292	0.0314718	0.0137824	0.0357264	0.0518429	0.0638389	0.0683125	0.0701042	0.0728929	0.0649192	0.0607113	0.0641841	0.088482	0.0953769	0.0695076	0.0318713	0.0190517	0.0229111	0.0145791	0.0310043	0.0294292	0.0314718	0.0137824		172	0.0643698	0.0537363	0.0607553	0.050791	0.0438549	0.0407991	0.0397344
173	0.0418401	0.0685443	0.0818047	0.102931	0.0841294	0.0695351	0.0493937	0.0419308	0.0388677	0.0393398	0.0422898	0.0445086	0.0473201	0.0450688	0.036479	0.028566	0.02883	0.0337207	0.0339468	0.0409532	0.0418401	0.0685443	0.0818047	0.102931	0.0841294	0.0695351	0.0493937	0.0419308	0.0388677	0.0393398	0.0422898	0.0445086	0.0473201	0.0450688	0.036479	0.028566	0.02883	0.0337207	0.0339468	0.0409532		173	0.0688769	0.0734796	0.0781014	0.0665499	0.0469343	0.0315971	0.0233859
174	0.0490648	0.0555854	0.0712858	0.0720834	0.060863	0.0491032	0.0446152	0.0446927	0.0387365	0.0281382	0.0167621	0.0107074	0.0167961	0.0389954	0.0565195	0.0672695	0.0725043	0.0782715	0.072755	0.0552509	0.0490648	0.0555854	0.0712858	0.0720834	0.060863	0.0491032	0.0446152	0.0446927	0.0387365	0.0281382	0.0167621	0.0107074	0.0167961	0.0389954	0.0565195	0.0672695	0.0725043	0.0782715	0.072755	0.0552509		174	0.0601993	0.0666001	0.0397124	0.0126848	0	0.00631764	0.0134451
175	0.0447004	0.0168446	0.0148653	0	0.0151333	0.0476209	0.0649995	0.0631643	0.0785364	0.0825519	0.0784987	0.0633564	0.0807088	0.0653649	0.0609066	0.0494258	0.0624639	0.0321483	0.0449025	0.0338076	0.0447004	0.0168446	0.0148653	0	0.0151333	0.0476209	0.0649995	0.0631643	0.0785364	0.0825519	0.0784987	0.0633564	0.0807088	0.0653649	0.0609066	0.0494258	0.0624639	0.0321483	0.0449025	0.0338076		175	0.0433853	0.0338377	0.0287628	0.0423215	0.0445328	0.0540673	0.0348756
176	0.055534	0.0555833	0.060222	0.0565821	0.0556055	0.0474815	0.0471318	0.0427999	0.0382893	0.033085	0.0239735	0.0188402	0.0188469	0.05104	0.0681194	0.0880134	0.0715809	0.0651413	0.050888	0.0512421	0.055534	0.0555833	0.060222	0.0565821	0.0556055	0.0474815	0.0471318	0.0427999	0.0382893	0.033085	0.0239735	0.0188402	0.0188469	0.05104	0.0681194	0.0880134	0.0715809	0.0651413	0.050888	0.0512421		176	0.0546663	0.0489546	0.0373609	0.0248547	0.0191974	0.0329317	0.0232027
177	0.0479507	0.0571293	0.0710806	0.0685622	0.0617057	0.0715248	0.075506	0.0719595	0.0393544	0.0293286	0.0193408	0.042865	0.0419409	0.0375185	0.0191752	0.0388575	0.0486462	0.0570762	0.0489711	0.0515069	0.0479507	0.0571293	0.0710806	0.0685622	0.0617057	0.0715248	0.075506	0.0719595	0.0393544	0.0293286	0.0193408	0.042865	0.0419409	0.0375185	0.0191752	0.0388575	0.0486462	0.0570762	0.0489711	0.0515069		177	0.0687465	0.0287068	0.0134791	0	0.0133949	0.0285644	0.0285633
178	0.0682676	0.0604381	0.0533851	0.0606658	0.0804779	0.0855633	0.0740358	0.0378144	0.0264385	0.0243791	0.0356307	0.0343443	0.0304793	0.0224858	0.0310292	0.0358327	0.0378775	0.0501126	0.0688199	0.0819224	0.0682676	0.0604381	0.0533851	0.0606658	0.0804779	0.0855633	0.0740358	0.0378144	0.0264385	0.0243791	0.0356307	0.0343443	0.0304793	0.0224858	0.0310292	0.0358327	0.0378775	0.0501126	0.0688199	0.0819224		178	0.0459982	0.0496713	0.0500259	0.0494837	0.0347888	0.0334423	0.0349241
179	0.0601104	0.0574978	0.053469	0.0487094	0.0459083	0.0372248	0.027504	0.0238758	0.0298795	0.0360194	0.0499156	0.0607255	0.0617372	0.0529121	0.041158	0.0541346	0.0655382	0.0730548	0.0627732	0.0578527	0.0601104	0.0574978	0.053469	0.0487094	0.0459083	0.0372248	0.027504	0.0238758	0.0298795	0.0360194	0.0499156	0.0607255	0.0617372	0.0529121	0.041158	0.0541346	0.0655382	0.0730548	0.0627732	0.0578527		179	0.0570769	0.0545982	0.0386968	0.0327263	0.0315379	0.0358709	0.0358886
180	0.0477639	0.0562636	0.0506696	0.065717	0.0536682	0.0536695	0.0282503	0.0292296	0.0306442	0.038259	0.0351918	0.0448568	0.0588779	0.0682015	0.0606295	0.0578259	0.0531981	0.0571379	0.053116	0.0568298	0.0477639	0.0562636	0.0506696	0.065717	0.0536682	0.0536695	0.0282503	0.0292296	0.0306442	0.038259	0.0351918	0.0448568	0.0588779	0.0682015	0.0606295	0.0578259	0.0531981	0.0571379	0.053116	0.0568298		180	0.0373797	0.0404574	0.0337582	0.0327781	0.0367557	0.0519458	0.077184
181	0.0671967	0.057371	0.0508827	0.0436148	0.0337576	0.0271033	0.02157	0.0262093	0.033	0.0444779	0.0472307	0.055228	0.0504116	0.0572531	0.0538612	0.0606109	0.0580304	0.0651725	0.0729748	0.0740435	0.0671967	0.057371	0.0508827	0.0436148	0.0337576	0.0271033	0.02157	0.0262093	0.033	0.0444779	0.0472307	0.055228	0.0504116	0.0572531	0.0538612	0.0606109	0.0580304	0.0651725	0.0729748	0.0740435		181	0.0492728	0.0457314	0.0452828	0.0380443	0.044242	0.0394828	0.031041
182	0.0830809	0.0859472	0.0560586	0.0549327	0.0373944	0.0440656	0.0370617	0.0463148	0.0359112	0.0310301	0.0310571	0.0459657	0.0430204	0.0502699	0.0521688	0.0577044	0.0407884	0.0398652	0.0472787	0.0800842	0.0830809	0.0859472	0.0560586	0.0549327	0.0373944	0.0440656	0.0370617	0.0463148	0.0359112	0.0310301	0.0310571	0.0459657	0.0430204	0.0502699	0.0521688	0.0577044	0.0407884	0.0398652	0.0472787	0.0800842		182	0.0589433	0.0779741	0.074053	0.0633233	0.0402246	0.0346296	0.0429645
183	0.0790285	0.0793635	0.0929911	0.0784553	0.0738158	0.0554888	0.0529239	0.0334594	0.0229117	0.0176964	0.0197353	0.0258371	0.0318786	0.0456215	0.0434721	0.0445652	0.0377144	0.0445814	0.0555672	0.0648928	0.0790285	0.0793635	0.0929911	0.0784553	0.0738158	0.0554888	0.0529239	0.0334594	0.0229117	0.0176964	0.0197353	0.0258371	0.0318786	0.0456215	0.0434721	0.0445652	0.0377144	0.0445814	0.0555672	0.0648928		183	0.0972617	0.0972617	0.0455954	0	0.0455954	0.0516664	0.0455954
184	0.0635209	0.073548	0.0766448	0.0769496	0.0707317	0.0610053	0.044019	0.0345549	0.0296348	0.0289345	0.0252812	0.0278355	0.0441595	0.0476496	0.0454423	0.0306098	0.0360953	0.0538499	0.0633443	0.0661888	0.0635209	0.073548	0.0766448	0.0769496	0.0707317	0.0610053	0.044019	0.0345549	0.0296348	0.0289345	0.0252812	0.0278355	0.0441595	0.0476496	0.0454423	0.0306098	0.0360953	0.0538499	0.0633443	0.0661888		184	0.033906	0.059844	0.063828	0.073802	0.061172	0.032578	0.019948
185	0.0753577	0.0745581	0.0722817	0.0716126	0.078541	0.0696368	0.0559524	0.0390941	0.0340396	0.0285478	0.0327842	0.0313261	0.036305	0.0325361	0.0352724	0.0309538	0.0374166	0.0439006	0.0552525	0.0646309	0.0753577	0.0745581	0.0722817	0.0716126	0.078541	0.0696368	0.0559524	0.0390941	0.0340396	0.0285478	0.0327842	0.0313261	0.036305	0.0325361	0.0352724	0.0309538	0.0374166	0.0439006	0.0552525	0.0646309		185	0.0723329	0.0638336	0	0	0	0	0
186	0.0803684	0.0712077	0.0558441	0.0407819	0.039518	0.0358539	0.0289699	0.0274521	0.029368	0.0359738	0.0448956	0.048724	0.0514633	0.0488378	0.0499545	0.043235	0.046047	0.0632688	0.0764303	0.0818059	0.0803684	0.0712077	0.0558441	0.0407819	0.039518	0.0358539	0.0289699	0.0274521	0.029368	0.0359738	0.0448956	0.048724	0.0514633	0.0488378	0.0499545	0.043235	0.046047	0.0632688	0.0764303	0.0818059		186	0.142948	0.097594	0.0457231	0.0455574	0.097106	0.097096	0.0454827
187	0.0595096	0.0645177	0.0692773	0.0728099	0.0614865	0.0532335	0.033361	0.0315123	0.0193647	0.0253062	0.0326116	0.0417974	0.0430975	0.0528703	0.0581674	0.0600747	0.0580608	0.0559751	0.0558729	0.0510934	0.0595096	0.0645177	0.0692773	0.0728099	0.0614865	0.0532335	0.033361	0.0315123	0.0193647	0.0253062	0.0326116	0.0417974	0.0430975	0.0528703	0.0581674	0.0600747	0.0580608	0.0559751	0.0558729	0.0510934		187	0.0381858	0.050551	0.0697962	0.0743031	0.101633	0.0746174	0.0700865
188	0.0842571	0.0782439	0.0624923	0.0687042	0.0559821	0.0410413	0.027464	0.0313383	0.0418785	0.0457401	0.0386534	0.0277577	0.027771	0.025281	0.0239336	0.0310193	0.0428091	0.0684467	0.0774969	0.0996895	0.0842571	0.0782439	0.0624923	0.0687042	0.0559821	0.0410413	0.027464	0.0313383	0.0418785	0.0457401	0.0386534	0.0277577	0.027771	0.025281	0.0239336	0.0310193	0.0428091	0.0684467	0.0774969	0.0996895		188	0.0472143	0.0510635	0.0449841	0.0403255	0.0354603	0.0350555	0.0433652
189	0.0930708	0.0856674	0.0602155	0.0519585	0.0469909	0.0420503	0.0415759	0.0373429	0.0392324	0.0446239	0.0380528	0.0332426	0.0241724	0.0393039	0.0452696	0.0473484	0.0494112	0.0453615	0.0565401	0.078569	0.0930708	0.0856674	0.0602155	0.0519585	0.0469909	0.0420503	0.0415759	0.0373429	0.0392324	0.0446239	0.0380528	0.0332426	0.0241724	0.0393039	0.0452696	0.0473484	0.0494112	0.0453615	0.0565401	0.078569		189	0.062492	0.0521786	0.0325606	0.0426136	0.0327855	0.0523364	0.0539827
190	0.064489	0.0556507	0.0539616	0.0668672	0.0696171	0.0542567	0.0475719	0.0393337	0.0404078	0.0378929	0.0339495	0.0397762	0.0415941	0.0367098	0.0270658	0.0260065	0.0464076	0.0642977	0.0749005	0.0792437	0.064489	0.0556507	0.0539616	0.0668672	0.0696171	0.0542567	0.0475719	0.0393337	0.0404078	0.0378929	0.0339495	0.0397762	0.0415941	0.0367098	0.0270658	0.0260065	0.0464076	0.0642977	0.0749005	0.0792437		190	0.082011	0.0731047	0.0644107	0.0656385	0.0657627	0.0567539	0.0410908
191	0.0758913	0.0760026	0.0692915	0.0496079	0.041074	0.0323128	0.0262835	0.0233244	0.0301515	0.0357264	0.0376604	0.0423262	0.0500624	0.0539304	0.0479011	0.0459671	0.0588235	0.0682664	0.0709982	0.0643984	0.0758913	0.0760026	0.0692915	0.0496079	0.041074	0.0323128	0.0262835	0.0233244	0.0301515	0.0357264	0.0376604	0.0423262	0.0500624	0.0539304	0.0479011	0.0459671	0.0588235	0.0682664	0.0709982	0.0643984		191	0.10923	0.115394	0.109253	0.12564	0.0924372	0.0531038	0.008678
Mean	0.0596878	0.0604956	0.0583189	0.0515919	0.0473524	0.0444777	0.0422196	0.0390129	0.0416855	0.0440479	0.0479476	0.0472697	0.0478639	0.0485089	0.0494577	0.0509579	0.0521418	0.0542861	0.0561427	0.0565334	0.0596878	0.0604956	0.0583189	0.0515919	0.0473524	0.0444777	0.0422196	0.0390129	0.0416855	0.0440479	0.0479476	0.0472697	0.0478639	0.0485089	0.0494577	0.0509579	0.0521418	0.0542861	0.0561427	0.0565334		192	0.0519736	0.0684994	0.0532738	0.0496446	0.0336508	0.0406378	0.0436455
SEM	0.00196562	0.00196611	0.00205387	0.00184607	0.00173517	0.00170862	0.00155179	0.00145775	0.0015633	0.00175793	0.00189232	0.00192935	0.00172026	0.00158523	0.00176047	0.0018729	0.00182263	0.00186032	0.00179057	0.0019209	0.00196562	0.00196611	0.00205387	0.00184607	0.00173517	0.00170862	0.00155179	0.00145775	0.0015633	0.00175793	0.00189232	0.00192935	0.00172026	0.00158523	0.00176047	0.0018729	0.00182263	0.00186032	0.00179057	0.0019209		193	0.106141	0.0878782	0.068948	0.0130178	0.0230496	0.024571	0.0472923
																																										194	0.0635569	0.0669646	0.0729586	0.0891387	0.0910113	0.0757139	0.0416817
																																										195	0.045847	0.0677229	0.0861883	0.0953026	0.0669269	0.0403343	0.0265058
																																										196	0.0425532	0.0502482	0.0425532	0.041649	0.057039	0.064734	0.0629256
																																										197	0.0356326	0.03999	0.0448594	0.0322992	0.0153816	0.019739	0.0481928
																																										198	0.0660562	0.0502229	0.0423062	0.0502229	0.0512112	0.068285	0.0601161
																																										199	0.0912025	0.0816925	0.0692596	0.0457674	0.0458112	0.0361919	0.0550145
																																										200	0.0270865	0.0375966	0.0499338	0.0406734	0.0365418	0.0495319	0.0745861
																																										201	0.0760045	0.0344611	0.0176465	0.0176771	0.0176884	0.0232839	0.0351165
																																										202	0.0361664	0.0319168	0	0	0	0	0.0319168
																																										203	0.0350173	0.0691493	0.07092	0.0749133	0.056736	0.048316	0.0274827
																																										204	0.0387498	0.0341965	0.0113988	0.0243154	0.0357143	0.0357143	0.0243154
																																										205	0.0681818	0.0454545	0.0227273	0.00725381	0.0217614	0.0391666	0.0744698
																																										206	0.104366	0.149144	0.170578	0.143448	0.105641	0.0591286	0.0404412
																																										207	0.136145	0.0638031	0.0635716	0.135893	0.20002	0.136479	0.064089
																																										208	0.0605438	0.0534297	0	0	0	0	0.0532816
																																										209	0	0	0.0236421	0.038611	0.0725001	0.075648	0.121358
																																										Mean	0.0528314	0.055647	0.0529822	0.0513542	0.0485139	0.0448639	0.041939
																																										SEM	0.00169592	0.00167197	0.00178225	0.00189392	0.00185628	0.00155829	0.00141885
[truncated: 33 more columns]

## Sheet: 2e
WT																																										KO
WT cells Phase, rad	0.15708	0.471239	0.785398	1.09956	1.41372	1.72788	2.04204	2.35619	2.67035	2.98451	3.29867	3.61283	3.92699	4.24115	4.55531	4.86947	5.18363	5.49779	5.81195	6.12611	6.44026	6.75442	7.06858	7.38274	7.6969	8.01106	8.32522	8.63938	8.95354	9.2677	9.58186	9.89602	10.2102	10.5243	10.8385	11.1527	11.4668	11.781	12.0951	12.4093		KO cells Phase, rad	0.15708	0.471239	0.785398	1.09956	1.41372	1.72788	2.04204
1	0.0711407	0.0741466	0.0453426	0	0	0	0.0228779	0.0486637	0.0714479	0.0485784	0.0685429	0.0518306	0.0685962	0.0486793	0.0486693	0.0913063	0.100386	0.0942891	0.0227358	0.0227667	0.0711407	0.0741466	0.0453426	0	0	0	0.0228779	0.0486637	0.0714479	0.0485784	0.0685429	0.0518306	0.0685962	0.0486793	0.0486693	0.0913063	0.100386	0.0942891	0.0227358	0.0227667		1	0.0613511	0.0528802	0.0535034	0.058665	0.0780825	0.065275	0.0384224
2	0.0682236	0.0258211	0.0227871	0	0	0.022996	0.0719045	0.074947	0.0687082	0.0488041	0.0716127	0.0715839	0.0486908	0.0228453	0.0227513	0.0710549	0.0740538	0.067941	0.0711213	0.0741531	0.0682236	0.0258211	0.0227871	0	0	0.022996	0.0719045	0.074947	0.0687082	0.0488041	0.0716127	0.0715839	0.0486908	0.0228453	0.0227513	0.0710549	0.0740538	0.067941	0.0711213	0.0741531		2	0.0699108	0.0987795	0.105625	0.0486309	0.0455954	0.037232	0.0357143
3	0	0	0	0.0535186	0.114025	0.167415	0.1139	0.0534078	0	0.0531815	0.0602625	0.0531815	0	0	0.105679	0.11975	0.105679	0	0	0	0	0	0	0.0535186	0.114025	0.167415	0.1139	0.0534078	0	0.0531815	0.0602625	0.0531815	0	0	0.105679	0.11975	0.105679	0	0	0		3	0.0615708	0.0651475	0.0707965	0.0594985	0.0551697	0.0562979	0.0538495
4	0.0216095	0.0432802	0.066372	0.0663998	0.0589246	0.0445798	0.0431869	0.0223671	0.0364407	0.0606079	0.07177	0.0693592	0.0559912	0.0493463	0.0426318	0.0604957	0.0671598	0.059088	0.0335352	0.0268545	0.0216095	0.0432802	0.066372	0.0663998	0.0589246	0.0445798	0.0431869	0.0223671	0.0364407	0.0606079	0.07177	0.0693592	0.0559912	0.0493463	0.0426318	0.0604957	0.0671598	0.059088	0.0335352	0.0268545		4	0.0457605	0.0361376	0.029213	0.0396825	0.0425529	0.0346164	0.0310715
5	0.0320764	0.100634	0.137002	0.100637	0.0320793	0	0	0	0	0	0.0950282	0.171435	0.167271	0.0637542	0	0	0	0.0319428	0.0361959	0.0319428	0.0320764	0.100634	0.137002	0.100637	0.0320793	0	0	0	0	0	0.0950282	0.171435	0.167271	0.0637542	0	0	0	0.0319428	0.0361959	0.0319428		5	0.0892039	0.0848958	0.0755997	0.055429	0.0521458	0.0449883	0.0378339
6	0.0306257	0.0347035	0.0306257	0	0.0152681	0.0325502	0.0477725	0.0325012	0.0454019	0.0794665	0.126841	0.127112	0.0950831	0.0629116	0.0630083	0.0803863	0.0651728	0.0305688	0	0	0.0306257	0.0347035	0.0306257	0	0.0152681	0.0325502	0.0477725	0.0325012	0.0454019	0.0794665	0.126841	0.127112	0.0950831	0.0629116	0.0630083	0.0803863	0.0651728	0.0305688	0	0		6	0.0457458	0	0	0	0	0	0.0907418
7	0.0364759	0.0327946	0.0301196	0.0163987	0.0207355	0.0206907	0.026316	0.0412175	0.062219	0.0683784	0.0861511	0.0897094	0.10353	0.0788423	0.0719385	0.058353	0.0470507	0.0406862	0.03267	0.0357233	0.0364759	0.0327946	0.0301196	0.0163987	0.0207355	0.0206907	0.026316	0.0412175	0.062219	0.0683784	0.0861511	0.0897094	0.10353	0.0788423	0.0719385	0.058353	0.0470507	0.0406862	0.03267	0.0357233		7	0.0972763	0.0973918	0.0848937	0.078986	0.0602998	0.0401479	0.0206845
8	0.0504853	0.0539351	0.0611165	0.0539351	0	0	0	0	0	0	0.0538757	0.0610492	0.107748	0.115166	0.115199	0.0541203	0.0528787	0.0599195	0.103364	0.0572074	0.0504853	0.0539351	0.0611165	0.0539351	0	0	0	0	0	0	0.0538757	0.0610492	0.107748	0.115166	0.115199	0.0541203	0.0528787	0.0599195	0.103364	0.0572074		8	0.0277891	0.0660036	0.0712072	0.0733845	0.0343027	0.0334354	0.04733
9	0.0186156	0.0400393	0.0400832	0.0379137	0.0214942	0.0189686	0.0190423	0.0215778	0.0378363	0.0401731	0.0776425	0.0987148	0.0986427	0.115209	0.120599	0.0992916	0.037765	0.0179982	0.0203946	0.0179982	0.0186156	0.0400393	0.0400832	0.0379137	0.0214942	0.0189686	0.0190423	0.0215778	0.0378363	0.0401731	0.0776425	0.0987148	0.0986427	0.115209	0.120599	0.0992916	0.037765	0.0179982	0.0203946	0.0179982		9	0.0829792	0.0760624	0.0739376	0.0909584	0.102125	0.0829792	0.0409584
10	0.0823294	0.0388991	0	0	0	0	0	0	0.0403992	0.0457783	0.161179	0.136861	0.12078	0	0.0405895	0.0862432	0.0861979	0.0402493	0.0382509	0.0822431	0.0823294	0.0388991	0	0	0	0	0	0	0.0403992	0.0457783	0.161179	0.136861	0.12078	0	0.0405895	0.0862432	0.0861979	0.0402493	0.0382509	0.0822431		10	0.0392157	0.025866	0.0196078	0.0196078	0.025866	0.0204411	0.0438073
11	0.069892	0.0604133	0.041459	0.0140818	0.0443401	0.0604235	0.0444504	0.0282333	0.0159254	0.0420813	0.0456629	0.0715413	0.0872589	0.0752377	0.0839534	0.0476529	0.0420535	0.0267227	0.043491	0.0551258	0.069892	0.0604133	0.041459	0.0140818	0.0443401	0.0604235	0.0444504	0.0282333	0.0159254	0.0420813	0.0456629	0.0715413	0.0872589	0.0752377	0.0839534	0.0476529	0.0420535	0.0267227	0.043491	0.0551258		11	0.0503138	0.0555686	0.0738432	0.0603234	0.0460589	0.0197745	0.0192745
12	0.0813035	0.0910286	0.0658117	0.0809398	0.0827882	0.0796086	0.0555267	0.0536613	0.0276079	0.0257765	0.0145832	0.025616	0.0144436	0.0127464	0	0.0510625	0.0831465	0.0797143	0.0252851	0.0493496	0.0813035	0.0910286	0.0658117	0.0809398	0.0827882	0.0796086	0.0555267	0.0536613	0.0276079	0.0257765	0.0145832	0.025616	0.0144436	0.0127464	0	0.0510625	0.0831465	0.0797143	0.0252851	0.0493496		12	0.0668298	0.0529601	0.0331852	0.0366437	0.0416582	0.0337562	0.0395961
13	0.102392	0.0616038	0.04036	0.0230499	0.0203415	0	0.040955	0.0667662	0.0842342	0.0432595	0.0403511	0.0630326	0.0657048	0.0604623	0.0229486	0.0403875	0.0228164	0.03949	0.060203	0.101642	0.102392	0.0616038	0.04036	0.0230499	0.0203415	0	0.040955	0.0667662	0.0842342	0.0432595	0.0403511	0.0630326	0.0657048	0.0604623	0.0229486	0.0403875	0.0228164	0.03949	0.060203	0.101642		13	0.0946493	0.108723	0.123504	0.0966044	0.0530731	0.0139313	0.0196108
14	0.0953237	0.0954922	0.0453592	0	0	0	0.0463991	0.0525771	0.092193	0.0518913	0.0457939	0	0	0.0458885	0.098008	0.143648	0.0977084	0.045624	0	0.0440935	0.0953237	0.0954922	0.0453592	0	0	0	0.0463991	0.0525771	0.092193	0.0518913	0.0457939	0	0	0.0458885	0.098008	0.143648	0.0977084	0.045624	0	0.0440935		14	0.09055	0.091281	0.0793003	0.0698092	0.062293	0.0473203	0.0289309
15	0.13715	0.103871	0.137413	0.0518378	0.0915582	0.0519113	0.0458115	0	0	0	0	0	0	0	0	0	0.0904593	0.102504	0.135944	0.0515404	0.13715	0.103871	0.137413	0.0518378	0.0915582	0.0519113	0.0458115	0	0	0	0	0	0	0	0	0	0.0904593	0.102504	0.135944	0.0515404		15	0.0868959	0.0878545	0.0892611	0.0841864	0.0745109	0.0552964	0.039499
16	0.136448	0.13655	0.0643718	0	0.0639642	0.072481	0.0639642	0	0	0.063621	0.072092	0.063621	0.0636038	0.0720726	0.0636038	0	0	0	0	0.0636069	0.136448	0.13655	0.0643718	0	0.0639642	0.072481	0.0639642	0	0	0.063621	0.072092	0.063621	0.0636038	0.0720726	0.0636038	0	0	0	0	0.0636069		16	0.011302	0.019948	0.011302	0.04987	0.0452081	0.039896	0.00997399
17	0	0	0	0	0.0529538	0.0600046	0.0529538	0.0525013	0.0594918	0.158755	0.120401	0.106253	0.0537275	0.0608812	0.0537275	0.0537318	0.0608861	0.0537318	0	0	0	0	0	0	0.0529538	0.0600046	0.0529538	0.0525013	0.0594918	0.158755	0.120401	0.106253	0.0537275	0.0608812	0.0537275	0.0537318	0.0608861	0.0537318	0	0		17	0.0614756	0.0866247	0.0946015	0.119872	0.0620283	0.029106	0.0290396
18	0.0580448	0.073032	0.0814804	0.0818776	0.072699	0.0525092	0.0335647	0.0289112	0.0242637	0.0236483	0.0196534	0.0144464	0.00924706	0.0145168	0.0337629	0.0769105	0.0991663	0.0965791	0.0580945	0.0475921	0.0580448	0.073032	0.0814804	0.0818776	0.072699	0.0525092	0.0335647	0.0289112	0.0242637	0.0236483	0.0196534	0.0144464	0.00924706	0.0145168	0.0337629	0.0769105	0.0991663	0.0965791	0.0580945	0.0475921		18	0.113472	0.166667	0.113472	0.0531946	0	0	0
19	0.0530506	0	0.052825	0.0598585	0.052825	0	0	0	0	0	0.0531084	0.0601797	0.106692	0.114123	0.114099	0.0534048	0	0.0531953	0.113329	0.113309	0.0530506	0	0.052825	0.0598585	0.052825	0	0	0	0	0	0.0531084	0.0601797	0.106692	0.114123	0.114099	0.0534048	0	0.0531953	0.113329	0.113309		19	0	0.0178098	0.0201812	0.0178098	0.0178257	0.0379725	0.0556954
20	0.0927121	0.1133	0.0811127	0.074296	0.0536085	0.0512505	0.0291011	0.0188101	0.0181915	0.0291596	0.0337373	0.0234488	0.0280695	0.0253322	0.0320529	0.0430953	0.0678984	0.0673015	0.0476731	0.0698489	0.0927121	0.1133	0.0811127	0.074296	0.0536085	0.0512505	0.0291011	0.0188101	0.0181915	0.0291596	0.0337373	0.0234488	0.0280695	0.0253322	0.0320529	0.0430953	0.0678984	0.0673015	0.0476731	0.0698489		20	0.0599622	0.0638255	0.0435229	0.0145076	0.0599622	0.0783331	0.0599622
21	0.0756409	0.075641	0.0354604	0	0.0353246	0.0753408	0.0753392	0.0353128	0	0	0.0710237	0.11603	0.146804	0.0757727	0.0354963	0	0.0355407	0.0402729	0.0355407	0.0354591	0.0756409	0.075641	0.0354604	0	0.0353246	0.0753408	0.0753392	0.0353128	0	0	0.0710237	0.11603	0.146804	0.0757727	0.0354963	0	0.0355407	0.0402729	0.0355407	0.0354591		21	0.0482219	0.0425557	0.0106389	0.0226944	0.0226944	0.0106389	0.0212779
22	0.0714482	0.102816	0.0905217	0.069294	0.0334665	0.018986	0.0335501	0.0190312	0.0335653	0.0526335	0.0717518	0.0864972	0.0551136	0.0505827	0.0527795	0.0550251	0.0337019	0	0.0167612	0.0524742	0.0714482	0.102816	0.0905217	0.069294	0.0334665	0.018986	0.0335501	0.0190312	0.0335653	0.0526335	0.0717518	0.0864972	0.0551136	0.0505827	0.0527795	0.0550251	0.0337019	0	0.0167612	0.0524742		22	0	0.0416306	0.0610505	0.071232	0.0296014	0.0416306	0.0314491
23	0.126265	0.115649	0.0908938	0.0177386	0	0.0177086	0.0200665	0.0353969	0.0200435	0.0354579	0.0379667	0.0379749	0.0178311	0.035583	0.0403209	0.035583	0.0177643	0.0733044	0.113444	0.111008	0.126265	0.115649	0.0908938	0.0177386	0	0.0177086	0.0200665	0.0353969	0.0200435	0.0354579	0.0379667	0.0379749	0.0178311	0.035583	0.0403209	0.035583	0.0177643	0.0733044	0.113444	0.111008		23	0.0453888	0.0425557	0.0453888	0.0666667	0.0666667	0.0666667	0.0666667
24	0.0613813	0.0648439	0.071128	0.0453212	0.0355434	0.0183719	0.0172355	0.0355733	0.05509	0.0539598	0.0270192	0.0259749	0.0456238	0.0640725	0.0542369	0.061692	0.0737535	0.0811748	0.0626566	0.0453477	0.0613813	0.0648439	0.071128	0.0453212	0.0355434	0.0183719	0.0172355	0.0355733	0.05509	0.0539598	0.0270192	0.0259749	0.0456238	0.0640725	0.0542369	0.061692	0.0737535	0.0811748	0.0626566	0.0453477		24	0.0335966	0	0.0167983	0.019035	0.0335966	0.0358333	0.0358333
25	0.174938	0.109537	0.0488581	0.0606791	0.052006	0.0354631	0	0	0	0	0.011821	0.025216	0.025216	0.011821	0.011821	0.025216	0.0606791	0.063827	0.119784	0.163117	0.174938	0.109537	0.0488581	0.0606791	0.052006	0.0354631	0	0	0	0	0.011821	0.025216	0.025216	0.011821	0.011821	0.025216	0.0606791	0.063827	0.119784	0.163117		25	0.0402629	0.0463774	0.0601973	0.0564108	0.0501631	0.0301114	0.0150674
26	0.0732871	0.037824	0.0177315	0.0177315	0.0200925	0.0177315	0	0	0	0	0	0	0.0177315	0.037824	0.0555556	0.0732871	0.164306	0.191481	0.182037	0.0933796	0.0732871	0.037824	0.0177315	0.0177315	0.0200925	0.0177315	0	0	0	0	0	0	0.0177315	0.037824	0.0555556	0.0732871	0.164306	0.191481	0.182037	0.0933796		26	0.0414529	0.0384133	0.0521919	0.0583485	0.0841986	0.0854973	0.0784559
27	0.0531844	0.11344	0.113438	0.0531739	0	0	0	0	0	0	0	0	0	0.106536	0.120721	0.159738	0.0602866	0.106274	0.0601375	0.0530711	0.0531844	0.11344	0.113438	0.0531739	0	0	0	0	0	0	0	0	0	0.106536	0.120721	0.159738	0.0602866	0.106274	0.0601375	0.0530711		27	0.0481546	0.0342748	0.0502152	0.0341301	0.0318682	0.0339457	0.0657678
28	0.0450555	0.0397613	0.0398198	0.0451218	0.0797561	0.0452537	0.0399363	0	0	0	0.040062	0.085366	0.0853537	0.119748	0.0904005	0.119619	0.0451451	0.0398404	0	0.0397613	0.0450555	0.0397613	0.0398198	0.0451218	0.0797561	0.0452537	0.0399363	0	0	0	0.040062	0.085366	0.0853537	0.119748	0.0904005	0.119619	0.0451451	0.0398404	0	0.0397613		28	0.0259003	0.0444468	0.0408503	0.0442019	0.0446633	0.0642574	0.0702855
29	0.063214	0.0325014	0.0114916	0.0114899	0.0107739	0.0222671	0.0344645	0.0499377	0.0514269	0.0669253	0.0738223	0.0793381	0.0679555	0.0781215	0.0755276	0.0617515	0.0385938	0.0346329	0.0609939	0.0747706	0.063214	0.0325014	0.0114916	0.0114899	0.0107739	0.0222671	0.0344645	0.0499377	0.0514269	0.0669253	0.0738223	0.0793381	0.0679555	0.0781215	0.0755276	0.0617515	0.0385938	0.0346329	0.0609939	0.0747706		29	0.0359895	0.0350993	0.0359002	0.0290481	0.013567	0.0338254	0.0518727
30	0.0188258	0.0187463	0.0399438	0.0586629	0.0399198	0.0187251	0.0374162	0.0799111	0.079924	0.0937795	0.0825607	0.115305	0.0615588	0.0377323	0.0188134	0.0401563	0.058947	0.0401269	0.0376132	0.0213324	0.0188258	0.0187463	0.0399438	0.0586629	0.0399198	0.0187251	0.0374162	0.0799111	0.079924	0.0937795	0.0825607	0.115305	0.0615588	0.0377323	0.0188134	0.0401563	0.058947	0.0401269	0.0376132	0.0213324		30	0.0434783	0.0573551	0.0592028	0.0434783	0.0277537	0.0157245	0.0138769
31	0	0.0529135	0.0599589	0.0793128	0.0299143	0.0263993	0.026513	0.0300431	0.026513	0.0266245	0.0301695	0.0266245	0.0266991	0.030254	0.0534539	0.0570396	0.136881	0.143895	0.110096	0.0266955	0	0.0529135	0.0599589	0.0793128	0.0299143	0.0263993	0.026513	0.0300431	0.026513	0.0266245	0.0301695	0.0266245	0.0266991	0.030254	0.0534539	0.0570396	0.136881	0.143895	0.110096	0.0266955		31	0.027027	0.0517569	0.0488736	0.0517569	0.00977472	0.00862616	0.00862616
32	0.119323	0.135211	0.119323	0	0.039712	0.0847188	0.0847198	0.0397192	0	0	0	0.0400711	0.0855246	0.125755	0.0856982	0.0402242	0	0	0	0	0.119323	0.135211	0.119323	0	0.039712	0.0847188	0.0847198	0.0397192	0	0	0	0.0400711	0.0855246	0.125755	0.0856982	0.0402242	0	0	0	0		32	0.0668519	0.0605452	0.0535854	0.0345422	0.0345422	0.0437345	0.0513529
33	0.0730797	0.102681	0.100833	0.0592028	0.0277537	0.0416306	0.0610505	0.071232	0.0296014	0.0138769	0.0277537	0.0592028	0.0592028	0.0555074	0.0314491	0.0277537	0.0277537	0.0453259	0.0434783	0.0416306	0.0730797	0.102681	0.100833	0.0592028	0.0277537	0.0416306	0.0610505	0.071232	0.0296014	0.0138769	0.0277537	0.0592028	0.0592028	0.0555074	0.0314491	0.0277537	0.0277537	0.0453259	0.0434783	0.0416306		33	0.0621762	0.0630569	0.0546805	0.0431045	0.0367098	0.0323014	0.0294344
34	0.0633853	0.048316	0.0274827	0.0274827	0.0217187	0.019948	0.0208333	0.0416667	0.0492013	0.0416667	0.0208333	0.0332466	0.0500867	0.0691493	0.0492013	0.0673786	0.085104	0.104167	0.0833333	0.0757987	0.0633853	0.048316	0.0274827	0.0274827	0.0217187	0.019948	0.0208333	0.0416667	0.0492013	0.0416667	0.0208333	0.0332466	0.0500867	0.0691493	0.0492013	0.0673786	0.085104	0.104167	0.0833333	0.0757987		34	0.0613435	0.133589	0.157803	0.132739	0.0628706	0.0456353	0.0358398
35	0.0945439	0.0799712	0.0782252	0.0561266	0.0382625	0	0	0.0254469	0.0288351	0.0381738	0.0398059	0.0414913	0.0509059	0.0289195	0.0768052	0.0581122	0.0640767	0.0400333	0.0673651	0.0928997	0.0945439	0.0799712	0.0782252	0.0561266	0.0382625	0	0	0.0254469	0.0288351	0.0381738	0.0398059	0.0414913	0.0509059	0.0289195	0.0768052	0.0581122	0.0640767	0.0400333	0.0673651	0.0928997		35	0.0543702	0.0489501	0.0470527	0.0387765	0.0295182	0.0430393	0.042431
36	0.103186	0.0908026	0.075225	0.0400798	0.0613084	0.0416727	0.0490222	0.0261134	0.0261121	0.0122367	0.0122066	0.0138319	0.0244791	0.0139065	0.0246029	0.0139722	0.0369373	0.0892832	0.118836	0.126185	0.103186	0.0908026	0.075225	0.0400798	0.0613084	0.0416727	0.0490222	0.0261134	0.0261121	0.0122367	0.0122066	0.0138319	0.0244791	0.0139065	0.0246029	0.0139722	0.0369373	0.0892832	0.118836	0.126185		36	0.0499564	0.0613466	0.0756048	0.0769379	0.0945806	0.0782535	0.0585942
37	0.0404146	0.097086	0.102004	0.0780569	0.0188651	0.0187472	0.0212434	0.0187472	0.0186204	0.0396516	0.0396424	0.0370869	0.0210029	0.0557687	0.0609182	0.0771987	0.0399673	0.0753196	0.0641079	0.0755509	0.0404146	0.097086	0.102004	0.0780569	0.0188651	0.0187472	0.0212434	0.0187472	0.0186204	0.0396516	0.0396424	0.0370869	0.0210029	0.0557687	0.0609182	0.0771987	0.0399673	0.0753196	0.0641079	0.0755509		37	0.0392616	0.0299682	0.0466479	0.0684541	0.0688558	0.0513724	0.035032
38	0.132564	0.101474	0.0245514	0	0	0	0	0	0	0.0245514	0.0278203	0.0245514	0	0.0491027	0.0801921	0.101474	0.126026	0.108012	0.0982055	0.101474	0.132564	0.101474	0.0245514	0	0	0	0	0	0	0.0245514	0.0278203	0.0245514	0	0.0491027	0.0801921	0.101474	0.126026	0.108012	0.0982055	0.101474		38	0.0434642	0.0376905	0.0285714	0.0240119	0.0234048	0.0194523	0.0142857
39	0.0354631	0.0453888	0.059574	0.0444444	0.0364075	0.0231666	0.0212779	0.0293148	0.0453888	0.0657223	0.0534258	0.0647779	0.0605184	0.0737593	0.0737593	0.0817963	0.0747037	0.0515371	0.0364075	0.0231666	0.0354631	0.0453888	0.059574	0.0444444	0.0364075	0.0231666	0.0212779	0.0293148	0.0453888	0.0657223	0.0534258	0.0647779	0.0605184	0.0737593	0.0737593	0.0817963	0.0747037	0.0515371	0.0364075	0.0231666		39	0.0344003	0.0497118	0.0415576	0.0332088	0.0190888	0.0157087	0.0119315
40	0	0	0.0527059	0.0597237	0.0527059	0	0	0	0	0	0	0	0.10639	0.120555	0.159859	0.0605886	0.106836	0.113709	0.113691	0.0532365	0	0	0.0527059	0.0597237	0.0527059	0	0	0	0	0	0	0	0.10639	0.120555	0.159859	0.0605886	0.106836	0.113709	0.113691	0.0532365		40	0.0516475	0.0517303	0.0482379	0.0499427	0.0458015	0.0416603	0.0433651
41	0.0638336	0.0638336	0.10425	0.1	0.0638336	0.0361664	0.0319168	0	0.0319168	0.0361664	0.0638336	0.0361664	0.0319168	0	0.0319168	0.0361664	0.0638336	0.0361664	0.0957503	0.0723329	0.0638336	0.0638336	0.10425	0.1	0.0638336	0.0361664	0.0319168	0	0.0319168	0.0361664	0.0638336	0.0361664	0.0319168	0	0.0319168	0.0361664	0.0638336	0.0361664	0.0957503	0.0723329		41	0.086771	0.0864321	0.086771	0.042552	0.030586	0.015625	0.015625
42	0.0453248	0.0616713	0.0596796	0.03076	0.0577095	0.0635339	0.0596971	0.0289287	0.0163762	0.014452	0.0290259	0.0328907	0.0581972	0.0768373	0.0933685	0.103972	0.0640611	0.0581439	0.0164103	0.0289604	0.0453248	0.0616713	0.0596796	0.03076	0.0577095	0.0635339	0.0596971	0.0289287	0.0163762	0.014452	0.0290259	0.0328907	0.0581972	0.0768373	0.0933685	0.103972	0.0640611	0.0581439	0.0164103	0.0289604		42	0.0480635	0.0581654	0.0687291	0.0702577	0.0650539	0.0543406	0.0437769
43	0.106935	0	0	0.0534473	0.0605638	0.0534473	0	0	0	0	0	0.0526844	0.0596992	0.0526844	0	0.0529282	0.113149	0.113181	0.160108	0.121173	0.106935	0	0	0.0534473	0.0605638	0.0534473	0	0	0	0	0	0.0526844	0.0596992	0.0526844	0	0.0529282	0.113149	0.113181	0.160108	0.121173		43	0.0697095	0.0702686	0.0852467	0.0842653	0.0741886	0.048432	0.0368147
44	0.0725301	0.067391	0.0629516	0.0473605	0.0301375	0.0356444	0.0339196	0.0329575	0.0214686	0.0183719	0.0253102	0.0257561	0.0356895	0.0474562	0.0617868	0.0793748	0.0850177	0.0804011	0.072765	0.0637099	0.0725301	0.067391	0.0629516	0.0473605	0.0301375	0.0356444	0.0339196	0.0329575	0.0214686	0.0183719	0.0253102	0.0257561	0.0356895	0.0474562	0.0617868	0.0793748	0.0850177	0.0804011	0.072765	0.0637099		44	0.0621491	0.077829	0.0800657	0.0957457	0.0632674	0.0419958	0.0431141
45	0.0391242	0.0391578	0.030966	0.0378829	0.0214425	0.037716	0.0589303	0.0801957	0.0588891	0.0374415	0.0304988	0.0479056	0.0490842	0.0583556	0.0676177	0.0689758	0.0679778	0.0589366	0.0591327	0.0497694	0.0391242	0.0391578	0.030966	0.0378829	0.0214425	0.037716	0.0589303	0.0801957	0.0588891	0.0374415	0.0304988	0.0479056	0.0490842	0.0583556	0.0676177	0.0689758	0.0679778	0.0589366	0.0591327	0.0497694		45	0.0324206	0.0303969	0.0172221	0.0303969	0.0172221	0.0303969	0.0324206
46	0.0661208	0.0671943	0.0477658	0.0180761	0.00898345	0.0191913	0.0282495	0.0464084	0.048896	0.0557336	0.0389807	0.0745489	0.0703279	0.0746407	0.0666284	0.078245	0.0665807	0.037818	0.0376609	0.0479497	0.0661208	0.0671943	0.0477658	0.0180761	0.00898345	0.0191913	0.0282495	0.0464084	0.048896	0.0557336	0.0389807	0.0745489	0.0703279	0.0746407	0.0666284	0.078245	0.0665807	0.037818	0.0376609	0.0479497		46	0.0760383	0.0551093	0.0432514	0.0275546	0.0320902	0.0282513	0.0425547
47	0.0731036	0.0660191	0.0686755	0.0617825	0.0274591	0.005335	0.0107469	0.0121778	0.021538	0.0176565	0.0332479	0.0402406	0.0566193	0.0628298	0.0573653	0.0613583	0.0579983	0.0781011	0.0908351	0.0969103	0.0731036	0.0660191	0.0686755	0.0617825	0.0274591	0.005335	0.0107469	0.0121778	0.021538	0.0176565	0.0332479	0.0402406	0.0566193	0.0628298	0.0573653	0.0613583	0.0579983	0.0781011	0.0908351	0.0969103		47	0.0904161	0.0797919	0	0.039896	0.0452081	0.0797919	0.0452081
48	0.0855683	0.0700777	0.0468103	0.0376272	0.028471	0.025523	0.0290401	0.0211047	0.0166085	0.0207503	0.0259455	0.0295128	0.0254913	0.0214397	0.0249467	0.0626797	0.103422	0.11894	0.104825	0.101216	0.0855683	0.0700777	0.0468103	0.0376272	0.028471	0.025523	0.0290401	0.0211047	0.0166085	0.0207503	0.0259455	0.0295128	0.0254913	0.0214397	0.0249467	0.0626797	0.103422	0.11894	0.104825	0.101216		48	0.0596998	0.0389898	0.0360963	0.0235954	0.0443413	0.0390715	0.0371386
49	0.0532453	0.0603348	0.106318	0.0601392	0.105992	0.0599654	0.10603	0.0601825	0.0531109	0	0	0	0	0	0	0.10682	0.121043	0.10682	0	0	0.0532453	0.0603348	0.106318	0.0601392	0.105992	0.0599654	0.10603	0.0601825	0.0531109	0	0	0	0	0	0	0.10682	0.121043	0.10682	0	0		49	0.0430854	0.0423911	0.0379348	0.0270004	0.0205324	0.0270791	0.0534154
50	0	0	0.10618	0.120318	0.10618	0	0.0531283	0.11336	0.113364	0.0531575	0.0532339	0.0603219	0.0532339	0	0.0534681	0.0605873	0.0534681	0	0	0	0	0	0.10618	0.120318	0.10618	0	0.0531283	0.11336	0.113364	0.0531575	0.0532339	0.0603219	0.0532339	0	0.0534681	0.0605873	0.0534681	0	0	0		50	0.0638304	0.0757749	0.077266	0.0694299	0.0470321	0.0462866	0.0358333
51	0.0869617	0.081617	0.0416002	0.0415445	0.0282583	0.0264803	0.0282604	0.0282636	0.013261	0.0397685	0.0450636	0.0397685	0.0133099	0.0284124	0.0417609	0.0684601	0.0853789	0.0968209	0.070103	0.0949063	0.0869617	0.081617	0.0416002	0.0415445	0.0282583	0.0264803	0.0282604	0.0282636	0.013261	0.0397685	0.0450636	0.0397685	0.0133099	0.0284124	0.0417609	0.0684601	0.0853789	0.0968209	0.070103	0.0949063		51	0.0496554	0.0364878	0.0282311	0.0380084	0.0275674	0.0216266	0.01116
52	0.0811181	0.0736144	0.0700421	0.0378357	0.0343557	0.00971142	0.025773	0.0280992	0.0355673	0.0355619	0.053954	0.0637352	0.0453919	0.0258872	0.0357665	0.0640222	0.0900084	0.0738095	0.0616586	0.0540876	0.0811181	0.0736144	0.0700421	0.0378357	0.0343557	0.00971142	0.025773	0.0280992	0.0355673	0.0355619	0.053954	0.0637352	0.0453919	0.0258872	0.0357665	0.0640222	0.0900084	0.0738095	0.0616586	0.0540876		52	0.0485361	0.0470055	0.0470677	0.0372657	0.0457166	0.0373492	0.0586668
53	0.0455702	0	0	0	0	0	0.0454107	0.0968927	0.096896	0.0454356	0	0	0	0.0456477	0.188829	0.201006	0.137103	0	0.0455702	0.0516379	0.0455702	0	0	0	0	0	0.0454107	0.0968927	0.096896	0.0454356	0	0	0	0.0456477	0.188829	0.201006	0.137103	0	0.0455702	0.0516379		53	0.02375	0.0301842	0.0205329	0.0222675	0.0084108	0.0111338	0.0153392
54	0.176654	0.179173	0.117805	0.0376085	0.0187118	0.0212032	0.0373378	0.021106	0.018626	0	0	0	0	0	0.0187859	0.0400411	0.0588092	0.0587859	0.0776264	0.117726	0.176654	0.179173	0.117805	0.0376085	0.0187118	0.0212032	0.0373378	0.021106	0.018626	0	0	0	0	0	0.0187859	0.0400411	0.0588092	0.0587859	0.0776264	0.117726		54	0.0635891	0.0500473	0.0377178	0.0258713	0.0232102	0.0191004	0.0145076
55	0.04141	0.0595465	0.0427254	0.0291371	0.0193292	0.0509132	0.0522022	0.0386037	0.0205084	0.0301092	0.0397398	0.0313849	0.0481077	0.0520535	0.0604851	0.0593841	0.0620229	0.0994804	0.0839993	0.0788575	0.04141	0.0595465	0.0427254	0.0291371	0.0193292	0.0509132	0.0522022	0.0386037	0.0205084	0.0301092	0.0397398	0.0313849	0.0481077	0.0520535	0.0604851	0.0593841	0.0620229	0.0994804	0.0839993	0.0788575		55	0.0108696	0.0212772	0.022663	0.0247464	0.0182699	0.0252083	0.0256703
56	0.107143	0.120059	0.0843452	0.0455954	0.0129166	0.0227977	0.0129166	0.0113988	0	0	0.0113988	0.0357143	0.0714286	0.0729463	0.0699108	0.037232	0.0341965	0.058512	0.0858629	0.105625	0.107143	0.120059	0.0843452	0.0455954	0.0129166	0.0227977	0.0129166	0.0113988	0	0	0.0113988	0.0357143	0.0714286	0.0729463	0.0699108	0.037232	0.0341965	0.058512	0.0858629	0.105625		56	0.0793906	0.066368	0.0482713	0.0346144	0.0454104	0.0590672	0.0460447
57	0.10425	0.131917	0.1	0.0680832	0.0319168	0.0319168	0.0361664	0.0319168	0	0	0	0.0319168	0.0361664	0.0319168	0.0319168	0.0680832	0.0680832	0.0638336	0.0361664	0.0957503	0.10425	0.131917	0.1	0.0680832	0.0319168	0.0319168	0.0361664	0.0319168	0	0	0	0.0319168	0.0361664	0.0319168	0.0319168	0.0680832	0.0680832	0.0638336	0.0361664	0.0957503		57	0.0897611	0.0847497	0.08531	0.0810164	0.0630772	0.0422127	0.0236808
58	0.13736	0.137353	0.064363	0	0.0636852	0.198864	0.207255	0.1267	0	0	0	0	0	0	0	0	0	0	0	0.0644199	0.13736	0.137353	0.064363	0	0.0636852	0.198864	0.207255	0.1267	0	0	0	0	0	0	0	0	0	0	0	0.0644199		58	0.0491077	0.0665913	0.062554	0.0456707	0.0313624	0.032836	0.0345191
59	0.0565174	0.0610687	0.0554251	0.0627695	0.0837323	0.0653091	0.059269	0.0240944	0.0304767	0.0377179	0.0396203	0.037642	0.0303337	0.0386889	0.0683402	0.0714844	0.0612903	0.0307918	0.0309328	0.0544955	0.0565174	0.0610687	0.0554251	0.0627695	0.0837323	0.0653091	0.059269	0.0240944	0.0304767	0.0377179	0.0396203	0.037642	0.0303337	0.0386889	0.0683402	0.0714844	0.0612903	0.0307918	0.0309328	0.0544955		59	0.0738094	0.0698019	0.0746504	0.0580973	0.0345365	0.0330367	0.0304937
60	0.0272333	0.0655334	0.0561664	0.0510668	0.0144666	0.0127667	0.0255334	0.0416999	0.0655334	0.0544666	0.0783001	0.0816999	0.0927667	0.08	0.08	0.0672333	0.0527667	0.0272333	0.0127667	0.0127667	0.0272333	0.0655334	0.0561664	0.0510668	0.0144666	0.0127667	0.0255334	0.0416999	0.0655334	0.0544666	0.0783001	0.0816999	0.0927667	0.08	0.08	0.0672333	0.0527667	0.0272333	0.0127667	0.0127667		60	0.0395274	0.0342079	0.0318984	0.0298414	0.0315667	0.02747	0.0315701
61	0.191501	0.144666	0.191501	0.0723329	0.0638336	0	0	0.0638336	0.0723329	0.0638336	0	0	0	0	0	0	0	0	0.0638336	0.0723329	0.191501	0.144666	0.191501	0.0723329	0.0638336	0	0	0.0638336	0.0723329	0.0638336	0	0	0	0	0	0	0	0	0.0638336	0.0723329		61	0.0805809	0.0669192	0.0801085	0.0642851	0.0554478	0.0383496	0.0526592
62	0.0611856	0.0773986	0.0399696	0.0186934	0	0.0186049	0.0210821	0.0373593	0.0212516	0.0187545	0.0565197	0.0828457	0.0966003	0.0589241	0.0776996	0.0801753	0.0776759	0.0589109	0.0401427	0.0562061	0.0611856	0.0773986	0.0399696	0.0186934	0	0.0186049	0.0210821	0.0373593	0.0212516	0.0187545	0.0565197	0.0828457	0.0966003	0.0589241	0.0776996	0.0801753	0.0776759	0.0589109	0.0401427	0.0562061		62	0.0646239	0.0414052	0.042671	0.0546147	0.0532217	0.0543168	0.0326756
63	0.062192	0.0605723	0.0855576	0.0768364	0.04701	0.0117277	0.0132892	0.0117277	0	0	0.0237517	0.0506163	0.0979541	0.112991	0.0995706	0.0490572	0.0118402	0.0355325	0.0638868	0.0858868	0.062192	0.0605723	0.0855576	0.0768364	0.04701	0.0117277	0.0132892	0.0117277	0	0	0.0237517	0.0506163	0.0979541	0.112991	0.0995706	0.0490572	0.0118402	0.0355325	0.0638868	0.0858868		63	0.0480832	0.0455334	0.0336166	0.04	0.04	0.0336166	0.0391501
64	0.14254	0.0969184	0.0682027	0.0483814	0.0483752	0.0226561	0	0	0	0.0229215	0.0259735	0.0229215	0.0228941	0.0489098	0.0489195	0.045794	0.0486901	0.0715651	0.0943852	0.119952	0.14254	0.0969184	0.0682027	0.0483814	0.0483752	0.0226561	0	0	0	0.0229215	0.0259735	0.0229215	0.0228941	0.0489098	0.0489195	0.045794	0.0486901	0.0715651	0.0943852	0.119952		64	0.0338954	0.0316666	0.0423062	0.0353779	0.0529458	0.0633332	0.0623449
65	0.07975	0.0669199	0.0398421	0.0126948	0.0126553	0.0398276	0.0543338	0.0527791	0.0272908	0.0512635	0.043596	0.0767355	0.0817841	0.0946561	0.0657787	0.0273435	0.0255603	0.0272688	0.0528078	0.0671124	0.07975	0.0669199	0.0398421	0.0126948	0.0126553	0.0398276	0.0543338	0.0527791	0.0272908	0.0512635	0.043596	0.0767355	0.0817841	0.0946561	0.0657787	0.0273435	0.0255603	0.0272688	0.0528078	0.0671124		65	0.0594511	0.0715882	0.078848	0.0585735	0.0315392	0.0359217	0.0461813
66	0.124902	0.12469	0.124716	0.0848487	0.0397867	0.0399174	0.0452324	0.0399174	0	0	0	0	0	0	0	0	0.0399997	0.0854152	0.12542	0.125154	0.124902	0.12469	0.124716	0.0848487	0.0397867	0.0399174	0.0452324	0.0399174	0	0	0	0	0	0	0	0	0.0399997	0.0854152	0.12542	0.125154		66	0.073802	0.073802	0.08112	0.095078	0.095078	0.061172	0.03125
67	0.0728913	0.0643264	0	0.0642143	0.0727644	0.0642143	0	0	0	0	0.0628927	0.0712667	0.0628927	0.0636294	0.0721016	0.0636294	0	0.064105	0.0726405	0.128431	0.0728913	0.0643264	0	0.0642143	0.0727644	0.0642143	0	0	0	0	0.0628927	0.0712667	0.0628927	0.0636294	0.0721016	0.0636294	0	0.064105	0.0726405	0.128431		67	0.0425557	0	0.0425557	0.0694998	0.109222	0.0694998	0.0425557
68	0.0201006	0	0.0199398	0.0225948	0.0199398	0.0397159	0.0649015	0.0622627	0.0398692	0.0226309	0.0597155	0.124633	0.149901	0.142362	0.0855462	0.0629148	0.0200942	0	0.0201006	0.022777	0.0201006	0	0.0199398	0.0225948	0.0199398	0.0397159	0.0649015	0.0622627	0.0398692	0.0226309	0.0597155	0.124633	0.149901	0.142362	0.0855462	0.0629148	0.0200942	0	0.0201006	0.022777		68	0.0657223	0.0959815	0.091722	0.0647779	0.0222222	0.0435001	0.0463332
69	0.0865208	0.047509	0.0268455	0.0592381	0.0520744	0.0606628	0.0368588	0.0367402	0.0249794	0.011676	0.0116635	0.0132165	0.0233471	0.024944	0.0366983	0.0485707	0.0738942	0.0875278	0.121957	0.115076	0.0865208	0.047509	0.0268455	0.0592381	0.0520744	0.0606628	0.0368588	0.0367402	0.0249794	0.011676	0.0116635	0.0132165	0.0233471	0.024944	0.0366983	0.0485707	0.0738942	0.0875278	0.121957	0.115076		69	0.0606791	0.100864	0.0874691	0.0591051	0.050432	0.050432	0.0354631
70	0.0357882	0.0405533	0.0357882	0	0.0356224	0.0403655	0.0711242	0.0755291	0.110838	0.110614	0.110565	0.0752277	0.0352599	0.0354103	0.0401251	0.0354103	0.0356762	0.0404264	0.0356762	0	0.0357882	0.0405533	0.0357882	0	0.0356224	0.0403655	0.0711242	0.0755291	0.110838	0.110614	0.110565	0.0752277	0.0352599	0.0354103	0.0401251	0.0354103	0.0356762	0.0404264	0.0356762	0		70	0.071232	0.0573551	0.0592028	0.0434783	0.0277537	0.0296014	0.0296014
71	0.0529806	0.0600349	0.0529806	0	0	0	0	0	0	0	0	0	0	0	0	0.0532422	0.220105	0.287461	0.220025	0.0531711	0.0529806	0.0600349	0.0529806	0	0	0	0	0	0	0	0	0	0	0	0	0.0532422	0.220105	0.287461	0.220025	0.0531711		71	0.0447558	0.0711636	0.0744684	0.0344828	0.0110058	0.00550289	0.0172414
72	0.0394408	0.0446923	0.0394408	0	0	0.0798584	0.130495	0.125188	0.0400032	0.0401657	0.0455137	0.0401657	0	0.0400614	0.0453956	0.0798779	0.0849398	0.0849405	0.0398218	0	0.0394408	0.0446923	0.0394408	0	0	0.0798584	0.130495	0.125188	0.0400032	0.0401657	0.0455137	0.0401657	0	0.0400614	0.0453956	0.0798779	0.0849398	0.0849405	0.0398218	0		72	0.0618938	0.0702778	0.0412626	0.0290153	0.0399748	0.0522221	0.0399748
73	0.0782703	0.0342451	0.0342628	0.0343126	0.0563048	0.0483061	0.0329686	0.0111017	0.0236416	0.034728	0.0236303	0.0110917	0.0110968	0.0236372	0.0787505	0.0845148	0.111564	0.0718504	0.111464	0.0842589	0.0782703	0.0342451	0.0342628	0.0343126	0.0563048	0.0483061	0.0329686	0.0111017	0.0236416	0.034728	0.0236303	0.0110917	0.0110968	0.0236372	0.0787505	0.0845148	0.111564	0.0718504	0.111464	0.0842589		73	0.0665943	0.0212154	0	0	0	0.0211927	0.0664163
74	0.0886305	0	0.0176148	0.0552442	0.0575969	0.0530529	0.0201347	0.0177688	0	0	0	0	0.0178823	0.0380909	0.0558479	0.0556758	0.0732841	0.111114	0.184395	0.153666	0.0886305	0	0.0176148	0.0552442	0.0575969	0.0530529	0.0201347	0.0177688	0	0	0	0	0.0178823	0.0380909	0.0558479	0.0556758	0.0732841	0.111114	0.184395	0.153666		74	0.0159584	0.0340416	0.05	0.0659584	0.060104	0.0489376	0.025
75	0	0	0.0452318	0.0512543	0.0452318	0	0	0	0	0	0	0.0916401	0.103842	0.0916401	0.0912313	0.148877	0.142788	0.0910646	0.0516331	0.0455661	0	0	0.0452318	0.0512543	0.0452318	0	0	0	0	0	0	0.0916401	0.103842	0.0916401	0.0912313	0.148877	0.142788	0.0910646	0.0516331	0.0455661		75	0.0455954	0.0486309	0.0486309	0.0227977	0.0227977	0.0258332	0.0455954
76	0.0289019	0.0288462	0.032687	0.0288462	0	0.0579429	0.0656579	0.0871122	0.0330532	0.0291693	0.0291622	0.0330451	0.0583188	0.0911735	0.123996	0.119845	0.0617004	0.0288897	0.0289019	0.0327501	0.0289019	0.0288462	0.032687	0.0288462	0	0.0579429	0.0656579	0.0871122	0.0330532	0.0291693	0.0291622	0.0330451	0.0583188	0.0911735	0.123996	0.119845	0.0617004	0.0288897	0.0289019	0.0327501		76	0	0.0797919	0.130312	0.164896	0.085104	0.039896	0
77	0.0715999	0.0631867	0	0	0.0635613	0.0720244	0.0635613	0	0	0	0.0641942	0.136785	0.200947	0.136771	0.0641817	0	0	0	0	0.0631867	0.0715999	0.0631867	0	0	0.0635613	0.0720244	0.0635613	0	0	0	0.0641942	0.136785	0.200947	0.136771	0.0641817	0	0	0	0	0.0631867		77	0.115833	0.106389	0.0401849	0.0354631	0	0.0354631	0.0401849
78	0.146071	0.150289	0.110219	0.0351417	0	0	0	0	0	0.0356719	0.0759273	0.0759052	0.0713402	0.0406057	0.0358344	0	0.0356535	0.0404007	0.0712396	0.0757009	0.146071	0.150289	0.110219	0.0351417	0	0	0	0	0	0.0356719	0.0759273	0.0759052	0.0713402	0.0406057	0.0358344	0	0.0356535	0.0404007	0.0712396	0.0757009		78	0.0787221	0.0893611	0.0773056	0.0453888	0.0319168	0.0226944	0.0333333
79	0	0.0452067	0.0512259	0.0452067	0.0451581	0.0961121	0.0960832	0.0449412	0.0459228	0.0520374	0.0459228	0.0459759	0.0981954	0.0982116	0.0460978	0	0.0458651	0.051972	0.0458651	0	0	0.0452067	0.0512259	0.0452067	0.0451581	0.0961121	0.0960832	0.0449412	0.0459228	0.0520374	0.0459228	0.0459759	0.0981954	0.0982116	0.0460978	0	0.0458651	0.051972	0.0458651	0		79	0.0471131	0.0357143	0.0243154	0.0113988	0.0113988	0.0129166	0.0341965
80	0.0457165	0.0451457	0.0511567	0.0451457	0.0450971	0.0511017	0.0450971	0	0	0	0	0.0459138	0.0520272	0.0916022	0.0517717	0.0456883	0.0916063	0.103804	0.137323	0.0518036	0.0457165	0.0451457	0.0511567	0.0451457	0.0450971	0.0511017	0.0450971	0	0	0	0	0.0459138	0.0520272	0.0916022	0.0517717	0.0456883	0.0916063	0.103804	0.137323	0.0518036		80	0.0909911	0.0910045	0.0851363	0.0904646	0.11159	0.0876252	0.0665413
81	0.112023	0.0905798	0.063517	0.0451937	0.066327	0.0872051	0.068768	0.0420455	0	0	0	0	0	0.0214012	0.0242507	0.0429026	0.0887291	0.0944363	0.0857792	0.0668422	0.112023	0.0905798	0.063517	0.0451937	0.066327	0.0872051	0.068768	0.0420455	0	0	0	0	0	0.0214012	0.0242507	0.0429026	0.0887291	0.0944363	0.0857792	0.0668422		81	0	0	0.0705996	0.0799999	0.105762	0.0398444	0.0351626
82	0	0.0316132	0.0674466	0.0991747	0.0675751	0.0631541	0.0356121	0.0314275	0.032114	0.0363899	0.032114	0.0643023	0.072864	0.0643023	0	0.0642863	0.10492	0.100631	0.0320736	0	0	0.0316132	0.0674466	0.0991747	0.0675751	0.0631541	0.0356121	0.0314275	0.032114	0.0363899	0.032114	0.0643023	0.072864	0.0643023	0	0.0642863	0.10492	0.100631	0.0320736	0		82	0.0579851	0.0556286	0.070774	0.0776963	0.0905857	0.0375863	0.0353175
83	0.117158	0.101618	0.0684807	0.0794556	0.0811086	0.0578213	0.0330304	0.0125161	0.0110455	0.0110365	0.012506	0.0221597	0.0126042	0.0111232	0.0221925	0.047337	0.0805428	0.0598171	0.0661571	0.0922905	0.117158	0.101618	0.0684807	0.0794556	0.0811086	0.0578213	0.0330304	0.0125161	0.0110455	0.0110365	0.012506	0.0221597	0.0126042	0.0111232	0.0221925	0.047337	0.0805428	0.0598171	0.0661571	0.0922905		83	0.0829954	0.052094	0.0842595	0.0753602	0.0854591	0.0501189	0.035278
84	0.0545545	0.0689772	0.0355531	0.0334012	0.0189808	0.0335294	0.0358528	0.0527059	0.0696873	0.0720546	0.0867424	0.0552217	0.0674203	0.0381304	0.0336499	0.0335413	0.0380072	0.0670632	0.0379854	0.0669414	0.0545545	0.0689772	0.0355531	0.0334012	0.0189808	0.0335294	0.0358528	0.0527059	0.0696873	0.0720546	0.0867424	0.0552217	0.0674203	0.0381304	0.0336499	0.0335413	0.0380072	0.0670632	0.0379854	0.0669414		84	0.0694914	0.0701399	0.0628574	0.0516841	0.0312221	0.0347905	0.0268633
85	0.0821089	0.0631083	0.0612883	0.0622735	0.0566309	0.0474582	0.041803	0.0360274	0.0334386	0.021905	0.0277166	0.021003	0.0343004	0.0493517	0.0493162	0.0474783	0.0558961	0.0634267	0.0747824	0.0706865	0.0821089	0.0631083	0.0612883	0.0622735	0.0566309	0.0474582	0.041803	0.0360274	0.0334386	0.021905	0.0277166	0.021003	0.0343004	0.0493517	0.0493162	0.0474783	0.0558961	0.0634267	0.0747824	0.0706865		85	0.0311607	0.0326008	0.0502146	0.0599207	0.0576163	0.0383916	0.0451734
86	0.0781028	0.0481813	0.0547133	0.024781	0.0329026	0.0345214	0.0691321	0.0706334	0.0567482	0.0347281	0.034761	0.0347338	0.0346453	0.0235642	0.0220472	0.0344812	0.0689635	0.0814172	0.0907764	0.070166	0.0781028	0.0481813	0.0547133	0.024781	0.0329026	0.0345214	0.0691321	0.0706334	0.0567482	0.0347281	0.034761	0.0347338	0.0346453	0.0235642	0.0220472	0.0344812	0.0689635	0.0814172	0.0907764	0.070166		86	0.037199	0.0372531	0.0520049	0.0661939	0.0798204	0.0763929	0.0519716
87	0.0694643	0.0581	0.0663801	0.0651854	0.0579001	0.0388665	0.0226386	0.019089	0.033739	0.0486505	0.0433867	0.0333244	0.0323696	0.0467978	0.0506052	0.0497776	0.0550247	0.0611504	0.0772545	0.0702956	0.0694643	0.0581	0.0663801	0.0651854	0.0579001	0.0388665	0.0226386	0.019089	0.033739	0.0486505	0.0433867	0.0333244	0.0323696	0.0467978	0.0506052	0.0497776	0.0550247	0.0611504	0.0772545	0.0702956		87	0.0453972	0.0481202	0.038842	0.038595	0.0425533	0.0430474	0.0404506
88	0.0595565	0.0563878	0.0606811	0.0623945	0.0732786	0.0664582	0.0595854	0.0493273	0.0417961	0.0355034	0.0358481	0.0335273	0.0332629	0.0381473	0.0426989	0.0445044	0.055367	0.0546017	0.0525493	0.0445239	0.0595565	0.0563878	0.0606811	0.0623945	0.0732786	0.0664582	0.0595854	0.0493273	0.0417961	0.0355034	0.0358481	0.0335273	0.0332629	0.0381473	0.0426989	0.0445044	0.055367	0.0546017	0.0525493	0.0445239		88	0.0314317	0.0474796	0.0323617	0.0350845	0.0364695	0.038005	0.0290322
89	0.0474451	0.0700266	0.0654189	0.0462954	0.0226566	0.0247107	0.0237098	0.0227769	0.0247855	0.0390147	0.0401096	0.0401893	0.0620896	0.0508905	0.0839752	0.0595287	0.0848754	0.0649094	0.0714381	0.0551539	0.0474451	0.0700266	0.0654189	0.0462954	0.0226566	0.0247107	0.0237098	0.0227769	0.0247855	0.0390147	0.0401096	0.0401893	0.0620896	0.0508905	0.0839752	0.0595287	0.0848754	0.0649094	0.0714381	0.0551539		89	0.0357168	0.05376	0.0820777	0.0739575	0.0610865	0.0416755	0.0448144
90	0.0750572	0.066009	0.0505375	0.0245136	0.0139126	0.0246192	0.0139847	0.0368506	0.0400802	0.0876015	0.104908	0.103316	0.0508996	0.012345	0.0122486	0.0507393	0.0785716	0.0646847	0.0490954	0.0400254	0.0750572	0.066009	0.0505375	0.0245136	0.0139126	0.0246192	0.0139847	0.0368506	0.0400802	0.0876015	0.104908	0.103316	0.0508996	0.012345	0.0122486	0.0507393	0.0785716	0.0646847	0.0490954	0.0400254		90	0.040494	0.0599595	0.0528882	0.0585704	0.0479728	0.0603438	0.0406157
91	0.0312693	0.0484323	0.0626076	0.0561189	0.0475614	0.0390836	0.0628419	0.058264	0.045553	0.031448	0.048703	0.0553577	0.0554314	0.0564603	0.0704878	0.0648235	0.0703614	0.0486376	0.0314024	0.0151551	0.0312693	0.0484323	0.0626076	0.0561189	0.0475614	0.0390836	0.0628419	0.058264	0.045553	0.031448	0.048703	0.0553577	0.0554314	0.0564603	0.0704878	0.0648235	0.0703614	0.0486376	0.0314024	0.0151551		91	0	0	0	0.0319144	0.0680518	0.131662	0.103972
92	0.0808468	0.0954057	0.0829718	0.0595522	0.0413903	0.0268289	0.0207405	0.020725	0.0268058	0.0414744	0.0455037	0.0472681	0.0419891	0.0477204	0.0479885	0.0475553	0.0503577	0.0568342	0.0539624	0.0640792	0.0808468	0.0954057	0.0829718	0.0595522	0.0413903	0.0268289	0.0207405	0.020725	0.0268058	0.0414744	0.0455037	0.0472681	0.0419891	0.0477204	0.0479885	0.0475553	0.0503577	0.0568342	0.0539624	0.0640792		92	0.0644037	0.0483373	0.0395001	0.03006	0.0140822	0	0.013978
93	0.0527741	0.0127788	0.0126734	0.0143608	0.0126734	0	0	0.0380114	0.055789	0.0778951	0.067033	0.0670663	0.0654737	0.0674029	0.0932492	0.107823	0.0948877	0.0528842	0.0510525	0.0561714	0.0527741	0.0127788	0.0126734	0.0143608	0.0126734	0	0	0.0380114	0.055789	0.0778951	0.067033	0.0670663	0.0654737	0.0674029	0.0932492	0.107823	0.0948877	0.0528842	0.0510525	0.0561714		93	0.0503282	0.0432671	0.0415979	0.0460176	0.0637042	0.0556133	0.0327722
94	0.0566916	0.0739974	0.072431	0.0677636	0.0569776	0.0519622	0.0413473	0.0298629	0.0316231	0.0393548	0.0545091	0.0666948	0.0575929	0.0415898	0.0271509	0.0322443	0.0494119	0.0529383	0.0513091	0.0445473	0.0566916	0.0739974	0.072431	0.0677636	0.0569776	0.0519622	0.0413473	0.0298629	0.0316231	0.0393548	0.0545091	0.0666948	0.0575929	0.0415898	0.0271509	0.0322443	0.0494119	0.0529383	0.0513091	0.0445473		94	0.0621021	0.0520363	0.0476582	0.0611283	0.0537132	0.0560021	0.0317947
95	0.0599117	0.0636343	0.0563947	0.0516249	0.0384614	0.0516398	0.0541883	0.0532937	0.0447245	0.0426301	0.0495598	0.0533367	0.0506044	0.0490514	0.0421317	0.0457659	0.0456441	0.0454696	0.048986	0.0529467	0.0599117	0.0636343	0.0563947	0.0516249	0.0384614	0.0516398	0.0541883	0.0532937	0.0447245	0.0426301	0.0495598	0.0533367	0.0506044	0.0490514	0.0421317	0.0457659	0.0456441	0.0454696	0.048986	0.0529467		95	0.061733	0.0707324	0.0526539	0.0545735	0.066408	0.0669931	0.0767657
96	0.0735689	0.0615286	0.0598792	0.0853389	0.100494	0.0739732	0.0473946	0.0507486	0.05075	0.0357616	0.0135589	0.0239476	0.0135773	0.0358415	0.0389637	0.049281	0.0490851	0.0387237	0.0473163	0.0502676	0.0735689	0.0615286	0.0598792	0.0853389	0.100494	0.0739732	0.0473946	0.0507486	0.05075	0.0357616	0.0135589	0.0239476	0.0135773	0.0358415	0.0389637	0.049281	0.0490851	0.0387237	0.0473163	0.0502676		96	0.0757981	0.0647322	0.0536534	0.0637617	0.050318	0.0615522	0.0399813
97	0.0813609	0.0907117	0.0982495	0.0776536	0.0638032	0.0255082	0.0249368	0.0159065	0.0195301	0.0110758	0.00977432	0.00982891	0.0160265	0.0251548	0.0404382	0.0570365	0.0757151	0.0912321	0.0826744	0.0833829	0.0813609	0.0907117	0.0982495	0.0776536	0.0638032	0.0255082	0.0249368	0.0159065	0.0195301	0.0110758	0.00977432	0.00982891	0.0160265	0.0251548	0.0404382	0.0570365	0.0757151	0.0912321	0.0826744	0.0833829		97	0.0549925	0.0660993	0.0753022	0.0560386	0.0378895	0.0242982	0.0216718
98	0	0	0.0788646	0.0893653	0.118284	0.0446675	0.0394189	0	0	0	0	0	0.0402592	0.0456197	0.120787	0.131461	0.126093	0.0800976	0.0451965	0.0398858	0	0	0.0788646	0.0893653	0.118284	0.0446675	0.0394189	0	0	0	0	0	0.0402592	0.0456197	0.120787	0.131461	0.126093	0.0800976	0.0451965	0.0398858		98	0.0448532	0.0397154	0.0442335	0.0375957	0.0384598	0.0266927	0.0241994
99	0.0854309	0.0920081	0.0496681	0.0338457	0.0112975	0.0468846	0.0954686	0.0856979	0.0570002	0.0129747	0.0114502	0	0.0115383	0.0361513	0.0492273	0.0592023	0.0491388	0.0589215	0.0601257	0.0939683	0.0854309	0.0920081	0.0496681	0.0338457	0.0112975	0.0468846	0.0954686	0.0856979	0.0570002	0.0129747	0.0114502	0	0.0115383	0.0361513	0.0492273	0.0592023	0.0491388	0.0589215	0.0601257	0.0939683		99	0.0581587	0.0842642	0.07623	0.0489627	0.0249258	0.0407855	0.04288
100	0.0599571	0.052912	0	0.158818	0.179964	0.158818	0	0	0	0	0.0539068	0.0610844	0.0539068	0	0	0	0.0535315	0.0606592	0.0535315	0.052912	0.0599571	0.052912	0	0.158818	0.179964	0.158818	0	0	0	0	0.0539068	0.0610844	0.0539068	0	0	0	0.0535315	0.0606592	0.0535315	0.052912		100	0.0500286	0.032722	0.0313849	0.0199691	0.0112905	0.0099638	0.00990119
101	0.0444256	0.050512	0.0601838	0.0591725	0.0573153	0.0532762	0.0514057	0.0718097	0.0704341	0.0648117	0.0435029	0.0463281	0.0578385	0.0385635	0.0509613	0.0314109	0.0285423	0.0223658	0.0445866	0.0525536	0.0444256	0.050512	0.0601838	0.0591725	0.0573153	0.0532762	0.0514057	0.0718097	0.0704341	0.0648117	0.0435029	0.0463281	0.0578385	0.0385635	0.0509613	0.0314109	0.0285423	0.0223658	0.0445866	0.0525536		101	0.0548679	0.0311333	0.0366035	0.0194475	0.0375756	0.0387005	0.0374343
102	0	0.0627249	0.0710766	0.0627249	0.0315631	0.0675627	0.0675938	0.031797	0	0.0967629	0.109647	0.0967629	0.0323151	0.0366179	0.0645885	0.0365705	0.0322734	0.0317314	0.0359564	0.0317314	0	0.0627249	0.0710766	0.0627249	0.0315631	0.0675627	0.0675938	0.031797	0	0.0967629	0.109647	0.0967629	0.0323151	0.0366179	0.0645885	0.0365705	0.0322734	0.0317314	0.0359564	0.0317314		102	0.0808027	0.0646266	0.0451288	0.0177999	0.0241844	0.0296969	0.0342367
103	0	0.0625661	0.0708967	0.0625661	0	0	0	0	0	0	0	0	0.0644667	0.1375	0.201881	0.137405	0.0643834	0.0633022	0.0717308	0.0633022	0	0.0625661	0.0708967	0.0625661	0	0	0	0	0	0	0	0	0.0644667	0.1375	0.201881	0.137405	0.0643834	0.0633022	0.0717308	0.0633022		103	0.0390148	0.0390417	0.0486334	0.0400037	0.01518	0.00752592	0.0160497
104	0.0435013	0.0314116	0.0342144	0.0433333	0.0540371	0.0569169	0.0436064	0.0426238	0.0577737	0.0886933	0.0688967	0.0553212	0.0229814	0.0322502	0.0671209	0.0806234	0.0548451	0.0212838	0.043641	0.0569247	0.0435013	0.0314116	0.0342144	0.0433333	0.0540371	0.0569169	0.0436064	0.0426238	0.0577737	0.0886933	0.0688967	0.0553212	0.0229814	0.0322502	0.0671209	0.0806234	0.0548451	0.0212838	0.043641	0.0569247		104	0.0723958	0.0688682	0.0495852	0.0446585	0.0523847	0.0531498	0.0474419
105	0.0498877	0.0620214	0.0992807	0.112683	0.14958	0.113459	0.0876248	0.0507344	0.0508504	0.0402054	0.0208739	0.0196043	0.0110717	0.0292778	0.0221044	0.029293	0.011089	0.00978598	0.00978242	0.0207899	0.0498877	0.0620214	0.0992807	0.112683	0.14958	0.113459	0.0876248	0.0507344	0.0508504	0.0402054	0.0208739	0.0196043	0.0110717	0.0292778	0.0221044	0.029293	0.011089	0.00978598	0.00978242	0.0207899		105	0.0508124	0.115338	0.102747	0.0857678	0.0386247	0.0397811	0.0384796
106	0.105208	0.0980777	0.104332	0.104323	0.0488745	0.0487806	0.0552757	0.0732668	0.0277465	0.0244862	0	0	0	0	0.0246535	0.0279361	0.0494199	0.028064	0.0742952	0.10526	0.105208	0.0980777	0.104332	0.104323	0.0488745	0.0487806	0.0552757	0.0732668	0.0277465	0.0244862	0	0	0	0	0.0246535	0.0279361	0.0494199	0.028064	0.0742952	0.10526		106	0.0439723	0.0326251	0.0340416	0.0386528	0.0280139	0.0379445	0.0666667
107	0.0790166	0.0895376	0.0790166	0	0.0792111	0.089758	0.0792111	0	0	0.0805533	0.131486	0.126114	0.0402069	0.0401799	0.0455297	0.0401799	0	0	0	0	0.0790166	0.0895376	0.0790166	0	0.0792111	0.089758	0.0792111	0	0	0.0805533	0.131486	0.126114	0.0402069	0.0401799	0.0455297	0.0401799	0	0	0	0		107	0.0564413	0.0614234	0.0713287	0.0800527	0.0735497	0.059122	0.0442594
108	0.0853437	0.0689629	0.109812	0.0922951	0.115349	0.101724	0.0788653	0.0632824	0.0387452	0.0264196	0.0124049	0.0124376	0.0140936	0.0124376	0	0	0.0246267	0.0401746	0.0630133	0.040013	0.0853437	0.0689629	0.109812	0.0922951	0.115349	0.101724	0.0788653	0.0632824	0.0387452	0.0264196	0.0124049	0.0124376	0.0140936	0.0124376	0	0	0.0246267	0.0401746	0.0630133	0.040013		108	0.102521	0.084825	0.0722931	0.0478429	0.0454489	0.0188914	0.0176999
109	0.0298768	0.0466066	0.0560154	0.060572	0.0365081	0.0453518	0.0549732	0.0790582	0.0711386	0.0504617	0.0391734	0.0321286	0.0420017	0.0408521	0.0582522	0.0446417	0.0689423	0.0577444	0.061185	0.0245163	0.0298768	0.0466066	0.0560154	0.060572	0.0365081	0.0453518	0.0549732	0.0790582	0.0711386	0.0504617	0.0391734	0.0321286	0.0420017	0.0408521	0.0582522	0.0446417	0.0689423	0.0577444	0.061185	0.0245163		109	0.0472841	0.052006	0.0725001	0.038611	0.0236421	0	0.0354631
110	0.0743394	0.0743357	0.0700048	0.0398528	0.03517	0	0	0.0358851	0.0406631	0.071706	0.0765132	0.0765268	0.0717668	0.0406166	0.0713632	0.0402485	0.0708275	0.0400096	0.0353084	0.0348626	0.0743394	0.0743357	0.0700048	0.0398528	0.03517	0	0	0.0358851	0.0406631	0.071706	0.0765132	0.0765268	0.0717668	0.0406166	0.0713632	0.0402485	0.0708275	0.0400096	0.0353084	0.0348626		110	0.0712779	0.0780139	0.0867013	0.075	0.0553195	0.0390069	0.0382987
111	0.0519715	0.0609378	0.0352948	0.0353921	0.0346554	0.0425916	0.0436321	0.0762823	0.0886698	0.106443	0.0721581	0.0498311	0.0283788	0.0418447	0.0444683	0.0551574	0.0432468	0.0355566	0.0134997	0.0399878	0.0519715	0.0609378	0.0352948	0.0353921	0.0346554	0.0425916	0.0436321	0.0762823	0.0886698	0.106443	0.0721581	0.0498311	0.0283788	0.0418447	0.0444683	0.0551574	0.0432468	0.0355566	0.0134997	0.0399878		111	0.043956	0.0584524	0.0664011	0.0554121	0.0395147	0.022445	0.0250184
112	0.0587435	0.0579569	0.0449355	0.051435	0.0595131	0.0525724	0.0704021	0.0566815	0.0634384	0.0341722	0.0396778	0.0198525	0.0190154	0.0269272	0.0457438	0.0526359	0.058767	0.0647934	0.0592384	0.0634979	0.0587435	0.0579569	0.0449355	0.051435	0.0595131	0.0525724	0.0704021	0.0566815	0.0634384	0.0341722	0.0396778	0.0198525	0.0190154	0.0269272	0.0457438	0.0526359	0.058767	0.0647934	0.0592384	0.0634979		112	0.067467	0.0741886	0.048432	0.0515132	0.0453508	0.0515132	0.0400329
113	0.0299857	0.0529026	0.082702	0.0862039	0.0527412	0	0.0267859	0.0303524	0.0536632	0.0304559	0.0268773	0	0	0.0268388	0.0304124	0.0268388	0.05326	0.140113	0.143642	0.106224	0.0299857	0.0529026	0.082702	0.0862039	0.0527412	0	0.0267859	0.0303524	0.0536632	0.0304559	0.0268773	0	0	0.0268388	0.0304124	0.0268388	0.05326	0.140113	0.143642	0.106224		113	0.0253686	0.0279594	0.0259134	0.0230502	0.0215491	0.025641	0.027687
114	0.0840009	0.0839714	0.0392612	0	0	0.0397607	0.0450548	0.0397607	0.0401018	0.0856673	0.125812	0.125787	0.0855559	0.04009	0.0401173	0.0454589	0.0401173	0	0	0.0394826	0.0840009	0.0839714	0.0392612	0	0	0.0397607	0.0450548	0.0397607	0.0401018	0.0856673	0.125812	0.125787	0.0855559	0.04009	0.0401173	0.0454589	0.0401173	0	0	0.0394826		114	0.0721769	0.0602521	0.0683964	0.0548988	0.0654497	0.0547668	0.0532716
115	0.0631915	0.0716054	0.147628	0.0956794	0.0844367	0.0213318	0.0241721	0.0213318	0.0215148	0.0243795	0.0430437	0.0243954	0.0215289	0.021484	0.0673909	0.0702619	0.08568	0.0483103	0.0426337	0	0.0631915	0.0716054	0.147628	0.0956794	0.0844367	0.0213318	0.0241721	0.0213318	0.0215148	0.0243795	0.0430437	0.0243954	0.0215289	0.021484	0.0673909	0.0702619	0.08568	0.0483103	0.0426337	0		115	0.0413298	0.0483723	0.0715687	0.0825229	0.0689171	0.0507892	0.0507814
116	0.0348337	0.0394717	0.0348337	0	0	0	0.0354066	0.0401209	0.0354066	0.0355609	0.0402957	0.0712411	0.147541	0.157052	0.10711	0.0354002	0.0752896	0.0752597	0.0351759	0	0.0348337	0.0394717	0.0348337	0	0	0	0.0354066	0.0401209	0.0354066	0.0355609	0.0402957	0.0712411	0.147541	0.157052	0.10711	0.0354002	0.0752896	0.0752597	0.0351759	0		116	0.0934285	0.0757001	0.035533	0	0	0	0.0176671
117	0.131789	0.152938	0.100782	0.0766424	0.0521993	0.049155	0.0279561	0.0495199	0.0281572	0.0248486	0	0	0	0.0248706	0.053005	0.0529986	0.0493738	0.0278199	0.024551	0.0733931	0.131789	0.152938	0.100782	0.0766424	0.0521993	0.049155	0.0279561	0.0495199	0.0281572	0.0248486	0	0	0	0.0248706	0.053005	0.0529986	0.0493738	0.0278199	0.024551	0.0733931		117	0.0468403	0.0429193	0.0327149	0.0275462	0.0287085	0.0370549	0.0286684
118	0.0330968	0.0388143	0.0341181	0.0629253	0.0427201	0.0541769	0.0419791	0.0565783	0.0410924	0.0322721	0.0166441	0.031366	0.0423828	0.0413325	0.0468913	0.0509336	0.0956692	0.0919089	0.0887137	0.0563846	0.0330968	0.0388143	0.0341181	0.0629253	0.0427201	0.0541769	0.0419791	0.0565783	0.0410924	0.0322721	0.0166441	0.031366	0.0423828	0.0413325	0.0468913	0.0509336	0.0956692	0.0919089	0.0887137	0.0563846		118	0.0827166	0.0668158	0.0369128	0.0263575	0.0327685	0.0257414	0.0292301
119	0.134565	0.0736184	0.0298374	0.00989587	0.0211163	0.0410282	0.0324648	0.0199109	0	0.00999846	0.0514044	0.0654789	0.071584	0.05291	0.0528386	0.0413767	0.0313108	0.041216	0.0921764	0.127269	0.134565	0.0736184	0.0298374	0.00989587	0.0211163	0.0410282	0.0324648	0.0199109	0	0.00999846	0.0514044	0.0654789	0.071584	0.05291	0.0528386	0.0413767	0.0313108	0.041216	0.0921764	0.127269		119	0.0311169	0.0411034	0.0352626	0.0446567	0.0424153	0.045519	0.0486631
120	0.0977533	0.0778301	0.0477473	0.0266	0.0224811	0.025553	0.0246911	0.0130288	0.0145198	0.0130969	0.0200798	0.0253374	0.0358153	0.0459428	0.0487129	0.0629007	0.0744683	0.100721	0.109481	0.113239	0.0977533	0.0778301	0.0477473	0.0266	0.0224811	0.025553	0.0246911	0.0130288	0.0145198	0.0130969	0.0200798	0.0253374	0.0358153	0.0459428	0.0487129	0.0629007	0.0744683	0.100721	0.109481	0.113239		120	0.0238742	0.0210112	0.0248239	0.0310793	0.0285603	0.0309441	0.034599
121	0.0666621	0.0680034	0.0643039	0.065747	0.0473098	0.0379031	0.0345825	0.0259322	0.0156297	0.0152999	0.0261702	0.0476506	0.0519515	0.0694152	0.0591675	0.0654238	0.0521262	0.0568867	0.0596378	0.070197	0.0666621	0.0680034	0.0643039	0.065747	0.0473098	0.0379031	0.0345825	0.0259322	0.0156297	0.0152999	0.0261702	0.0476506	0.0519515	0.0694152	0.0591675	0.0654238	0.0521262	0.0568867	0.0596378	0.070197		121	0.0930238	0.0358747	0.0244261	0.0228807	0.0129464	0.0114251	0
122	0.0772458	0.0645677	0.0630134	0.0467903	0.0473352	0.0403177	0.0308609	0.0200883	0.0277195	0.0396802	0.0560556	0.048986	0.0541426	0.0494535	0.0554961	0.0357723	0.0351711	0.0513578	0.0793753	0.0765708	0.0772458	0.0645677	0.0630134	0.0467903	0.0473352	0.0403177	0.0308609	0.0200883	0.0277195	0.0396802	0.0560556	0.048986	0.0541426	0.0494535	0.0554961	0.0357723	0.0351711	0.0513578	0.0793753	0.0765708		122	0.0112734	0.0233241	0.05864	0.066507	0.0521878	0.0399837	0.0477488
123	0.0681759	0.0731495	0.0675382	0.043665	0.0196723	0.0163226	0.0139806	0.0192701	0.0222155	0.0248243	0.027445	0.033178	0.0549151	0.0863594	0.0904627	0.0794235	0.0589408	0.0665736	0.0696887	0.0641992	0.0681759	0.0731495	0.0675382	0.043665	0.0196723	0.0163226	0.0139806	0.0192701	0.0222155	0.0248243	0.027445	0.033178	0.0549151	0.0863594	0.0904627	0.0794235	0.0589408	0.0665736	0.0696887	0.0641992		123	0.0439207	0.0272772	0.0296424	0.0475564	0.0650022	0.0479129	0.0290715
124	0.0412371	0.040799	0.0383848	0.0276374	0.0164519	0.0173282	0.0210567	0.0201804	0.0271993	0.0383848	0.0412371	0.0539606	0.0862027	0.0945359	0.0877407	0.0956358	0.0954122	0.074141	0.040799	0.0416752	0.0412371	0.040799	0.0383848	0.0276374	0.0164519	0.0173282	0.0210567	0.0201804	0.0271993	0.0383848	0.0412371	0.0539606	0.0862027	0.0945359	0.0877407	0.0956358	0.0954122	0.074141	0.040799	0.0416752		124	0.0735401	0.0744813	0.042826	0.0278957	0.0445545	0.0583887	0.0434764
Mean	0.0671308	0.0652762	0.059589	0.0462714	0.0421348	0.0390861	0.038589	0.0347367	0.0303451	0.0336884	0.0410858	0.0471459	0.0494172	0.0502444	0.0553604	0.0576247	0.0626092	0.0603019	0.060097	0.0592661	0.0671308	0.0652762	0.059589	0.0462714	0.0421348	0.0390861	0.038589	0.0347367	0.0303451	0.0336884	0.0410858	0.0471459	0.0494172	0.0502444	0.0553604	0.0576247	0.0626092	0.0603019	0.060097	0.0592661		125	0.0523105	0.0579811	0.0569971	0.0600378	0.0570395	0.0549051	0.0450652
SEM	0.00355014	0.00324062	0.00303798	0.00278622	0.00291012	0.00302692	0.00277969	0.00251184	0.00241761	0.00261016	0.0029793	0.00325824	0.00346641	0.00312419	0.00326291	0.00312371	0.00322325	0.00358327	0.00373997	0.00322201	0.00355014	0.00324062	0.00303798	0.00278622	0.00291012	0.00302692	0.00277969	0.00251184	0.00241761	0.00261016	0.0029793	0.00325824	0.00346641	0.00312419	0.00326291	0.00312371	0.00322325	0.00358327	0.00373997	0.00322201		126	0.0486569	0.0789096	0.0597236	0.0898653	0.0830997	0.0910239	0.0578378
																																										127	0.0685012	0.0719183	0.0837351	0.0716501	0.0653388	0.0583604	0.0491031
																																										128	0.0730199	0.0665533	0.04766	0.0578734	0.0704666	0.0745533	0.0611067
																																										129	0.0512563	0.0602841	0.0533522	0.0502904	0.0454545	0.0406187	0.0423927
																																										130	0.0509788	0.0575446	0.0506936	0.0354139	0.0384116	0.0509788	0.0456934
																																										131	0.0487997	0.078471	0.0819799	0.0810093	0.0583639	0.0583639	0.0429434
																																										132	0.0565466	0.0634459	0.0576951	0.0442793	0.0389114	0.0368017	0.0410211
																																										133	0.0604574	0.0858841	0.0902946	0.0882216	0.0819918	0.100935	0.0947052
																																										134	0.0517894	0.0517894	0.0465116	0.0362855	0.0381008	0.0394186	0.0511305
																																										135	0.0623892	0.076536	0.0794602	0.0668647	0.0468252	0.0524615	0.0395432
																																										136	0.0434466	0.0667966	0.0758069	0.0614172	0.0439374	0.043774	0.0442022
																																										137	0.0995593	0.132007	0.138991	0.0959129	0.0688268	0.0352696	0.0338594
																																										138	0.0652573	0.0643344	0.0565482	0.0437658	0.0487134	0.0435501	0.0425702
																																										139	0.044605	0.0450358	0.0640932	0.0771028	0.0753552	0.073679	0.0546719
																																										140	0.0363245	0.067797	0.0748307	0.0571661	0.0357212	0.0370063	0.04699
																																										141	0.0470096	0.0655718	0.0670259	0.0577793	0.0427702	0.0120974	0.0106759
																																										142	0.0410247	0.0592696	0.0753234	0.0673479	0.0662103	0.0512122	0.041057
																																										143	0.0962019	0.0779241	0.0906524	0.0798681	0.0761037	0.0441812	0.0429199
																																										144	0.0805728	0.0553279	0.0480852	0.0286601	0.0358571	0.0488085	0.0358332
																																										145	0.0403122	0.106757	0.11628	0.147098	0.111439	0.0758162	0.0355321
																																										146	0.0386181	0.0426309	0.0430842	0.0506153	0.0516689	0.051145	0.0383701
																																										147	0.0367229	0.0487006	0.0603344	0.0697395	0.0721006	0.0691398	0.0517892
																																										148	0.0598792	0.0652836	0.0480294	0.0388785	0.0273134	0.0194344	0.037608
																																										149	0.0418351	0.0296415	0.0573295	0.0590871	0.057216	0.04339	0.0295624
																																										150	0.0372089	0.0624613	0.0623696	0.0370594	0.0118103	0.0118246	0.0133991
																																										151	0.0837814	0.0569885	0.0798063	0.0601951	0.053122	0	0.0795391
																																										152	0.0848746	0.0848095	0.0810024	0.0666508	0.0731286	0.0465982	0.0365779
																																										153	0.0830725	0.0613307	0.0673417	0.0528924	0.0436648	0.0201682	0.0153163
																																										154	0.0415094	0.0671791	0.0788503	0.0987576	0.0786965	0.048097	0.0387257
																																										155	0.038821	0.0511663	0.0404048	0.0247283	0	0.0122806	0.0261847
																																										156	0.0694136	0.0708683	0.0568177	0.0678159	0.0722276	0.0567335	0.0220222
																																										157	0.0801879	0.0848603	0.089287	0.0769894	0.0501782	0.0341908	0.0215221
																																										158	0.069152	0.0786457	0.0786457	0.069152	0.0436903	0.0520537	0.047872
																																										159	0.0242406	0.0212764	0.0379747	0.0506329	0.0511708	0.0460549	0.0339346
																																										160	0.0523717	0.0769231	0.0769231	0.0523717	0.0491027	0.0523717	0.0769231
																																										161	0.0442222	0.0431373	0.0370457	0.025866	0.0167713	0.0221111	0.0265326
																																										162	0.0534614	0.0785613	0.0663746	0.0843804	0.0920156	0.0916524	0.0734687
																																										163	0.047787	0.0163934	0.0163934	0.0163934	0.0163934	0.0216257	0.0170901
																																										164	0.0387323	0.0490275	0.0562946	0.0617602	0.0489734	0.0387864	0.0366106
																																										165	0.0783757	0.0649049	0.054673	0.0247785	0.0207384	0.0258544	0.0293566
																																										166	0.050195	0.046967	0.0407798	0.0363295	0.0550603	0.0693224	0.059907
																																										167	0.0684913	0.0654719	0.0801098	0.0595717	0.0549206	0.0498022	0.0405503
																																										168	0.0424988	0.0572855	0.0770161	0.0663737	0.0665674	0.0560482	0.044004
																																										169	0.0971403	0.0909374	0.0513926	0.0453538	0.0457441	0.0518348	0.0457441
																																										170	0	0	0.039614	0.084669	0.0846911	0.079591	0.0451113
																																										171	0.0561722	0.0566587	0.0660626	0.0571079	0.0472393	0.0358711	0.034751
																																										172	0.0412672	0.0605106	0.0989386	0.133071	0.112574	0.0677099	0.0412839
																																										173	0.197166	0.139619	0.0227785	0	0	0	0
																																										174	0.0602654	0.0227612	0.0200867	0.0200464	0.0625723	0.105154	0.0851191
																																										175	0.0530596	0.0661587	0.0958342	0.0882123	0.0852753	0.0438737	0.0307579
																																										176	0	0	0	0	0	0.0461407	0.0522843
																																										177	0.0729286	0.0807159	0.0748875	0.0437856	0.0330877	0.0437079	0.0164398
																																										178	0.0514281	0.0479733	0.034248	0.0255722	0.0346936	0.0445891	0.0449173
																																										179	0.0601712	0.0497155	0.0506534	0.0336216	0.0516933	0.043764	0.0322447
																																										180	0.0290086	0.0145117	0.0164439	0.0145117	0	0.0144972	0.0308777
																																										181	0.0385706	0.0309392	0.0247932	0.0315631	0.0315526	0.0308479	0.0376658
																																										182	0.0406755	0.0545671	0.0666192	0.0803805	0.0706504	0.0653593	0.0653888
																																										183	0.0569541	0.0347015	0.0345905	0.0235117	0.0110076	0	0
																																										184	0.148637	0.128521	0.0601497	0.0198313	0.0423055	0.0423058	0.0397132
																																										185	0	0.127667	0.144666	0.127667	0.127667	0.144666	0.127667
																																										186	0.019948	0.019948	0.022604	0.059844	0.0452081	0.059844	0.042552
																																										187	0.106389	0.113472	0.113472	0.0531946	0	0.0531946	0.0602774
																																										188	0.0723329	0.0957503	0.0361664	0.0638336	0.0680832	0.0680832	0.0638336
																																										189	0	0	0	0.0638336	0.0723329	0.0638336	0.0638336
																																										190	0	0.0455954	0.0516664	0.0455954	0.0455954	0.0516664	0.0911908
																																										191	0.032352	0.0175347	0.0423262	0.0363504	0.0330196	0.0175759	0.0175754
																																										192	0.0795019	0.0900875	0.119671	0.0455174	0.0802506	0.0454184	0.0801491
																																										193	0.0855708	0.0887076	0.0721323	0.0340069	0.0169385	0.0191938	0.0169385
																																										194	0.0599669	0.079784	0.0572743	0.0572704	0.0268341	0.0536759	0.0608228
																																										195	0.0958072	0.061511	0.0757404	0.0430416	0.0379841	0	0
																																										196	0.105903	0.0849522	0.013942	0.0563063	0.0638034	0.0843626	0.031792
																																										197	0.0887852	0.105712	0.072077	0.0337599	0	0.0335191	0.0379822
																																										198	0.0343386	0.0129969	0.0342342	0.0372096	0.0585784	0.0487076	0.0357606
																																										199	0.0440882	0.0564353	0.0565432	0.0658538	0.0685969	0.0671056	0.0547155
																																										200	0.0428374	0.0428414	0.0200979	0	0	0.0200975	0.0227735
																																										201	0.0955654	0.0883382	0.0857723	0.0651319	0.0546506	0.0428018	0.022084
																																										202	0.144956	0.0952724	0.0914289	0.0876322	0.0660667	0.0583036	0.0288102
																																										203	0.0972467	0.0918058	0.0522596	0.0461189	0.0459015	0.0520132	0.0459015
																																										204	0.0642709	0.055376	0.0643202	0.0655433	0.0643586	0.0377524	0.0444343
																																										205	0.0696391	0.0621839	0.0538564	0.0390915	0.038102	0.0316498	0.0307177
																																										206	0.0527247	0.0863248	0.108376	0.107078	0.076182	0.052807	0.0323261
																																										207	0.0493872	0.0373315	0.0285764	0.020776	0.0295549	0.0503663	0.0374467
																																										208	0	0.0397767	0.0849211	0.0849306	0.0398482	0	0
																																										209	0.0694796	0.0503751	0.038079	0.0503813	0.052623	0.0716759	0.0526621
																																										210	0.0389847	0.0227548	0.024804	0.0389516	0.0475523	0.0561508	0.0476195
																																										Mean	0.0561864	0.0586196	0.0571867	0.0524525	0.0466029	0.0425856	0.039191
																																										SEM	0.00190185	0.00192821	0.00191711	0.00184734	0.00173988	0.00157801	0.00133515
[truncated: 33 more columns]

## Sheet: 2f
	Phase bin-wise squared difference
		Movement	Immobility
		0.0320977	0.0127416
		0.000204416	0.00254182
		0.0109406	0.0191947
		0.00836808	0.0789319
		0.00715403	0.0148909
		0.00194168	0.000343487
		0.0222809	0.0157327
		0.0014723	0.0142522
		0.156481	0.00038648
		0.480321	0.00256601
		0.341169	0.00681163
		0.305194	0.0344664
		0.114998	0.0553727
		0.147382	0.0483834
		0.0251266	0.0216235
		0.00378296	0.00786035
		0.110008	0.00714644
		0.17316	0.000780028
		0.200979	0.00242025
		0.0433108	0.00946336
	Mean	0.109319	0.0177955
	SEM	0.0302378	0.00471029

[truncated: 26 more sheets: 3b, 3c, 3d, 4c, 4g, 4h, 4j, 4k, 4o, 4l, 4p, Table1, Table 2, Suppl 1c, Suppl 2b, Suppl 2d, Suppl 3b, Suppl 3c, Suppl 4a, Suppl 4c …]
